# Supplementary material for: Bis{6-meth­oxy-2-[(4-methyl­phen­yl)iminiometh­yl]phenolate-κ2 O,O′}tris­(nitrato-κ2 O,O′)holmium(III) mono­hydrate
Source: Acta Crystallogr Sect E Struct Rep Online. 2010 Nov 20;66(Pt 12):m1603–4. doi: 10.1107/S1600536810047227 (PMC3011490; doi:10.1107/S1600536810047227)
Supplement: Supplementary file 1 [file e-66-m1603-sup1.cif]

##############################################################################
###                                                                        ###
###        Electronic paper (Acta Crystallographica Section E)             ###
###                                                                        ###
##############################################################################
#                                                                            #
# This CIF contains the data in a paper accepted for publication in Acta     #
# Crystallographica Section E. It conforms to the requirements of Notes      #
# for Authors for Section E, and has been peer reviewed under the auspices   #
# of the IUCr Commission on Journals.                                        #
#                                                                            #
# Full details of the Crystallographic Information File format               #
# are given in the paper "The Crystallographic Information File (CIF):       #
# a New Standard Archive File for Crystallography" by S. R. Hall, F. H.      #
# Allen and I. D. Brown [Acta Cryst. (1991), A47, 655-685].                  #
#                                                                            #
# The current version of the core CIF dictionary is obtainable from          #
# ftp://ftp.iucr.org/pub/cif_core.dic. The current version number is 2.4.    #
#                                                                            #
# Software is freely available for graphical display of the structure(s) in  #
# this CIF.  For information consult the CIF home page http://www.iucr.org/  #
# cif/home.html                                                              #
#                                                                            #
# This file may be used for bona fide research purposes within the           #
# scientific community so long as proper attribution is given to the journal # 
# article from which it was obtained.                                        #
#                                                                            #
##############################################################################
                                             
data_I
_audit_creation_method     SHELXL-97
_chemical_name_systematic
;
Bis{6-methoxy-2-[(4-methylphenyl)iminiomethyl]phenolate-
\k^2^<i>O</i>,<i>O</i>'}tris(nitrato-\k^2^<i>O</i>,<i>O</i>')holmium(III)
monohydrate
;
_chemical_name_common     ?
_chemical_formula_moiety     'C30 H30 Ho N5 O13, H2 O'
_chemical_formula_sum     'C30 H32 Ho N5 O14'
_chemical_formula_iupac     '[Ho (N O3)3 (C15 H15 N O2)2], H2 O'
_chemical_formula_weight     851.54
_chemical_melting_point     ?
_symmetry_cell_setting     triclinic
_symmetry_space_group_name_H-M     'P -1'
_symmetry_space_group_name_Hall     '-P 1'
loop_
    _symmetry_equiv_pos_as_xyz
    'x, y, z'
    '-x, -y, -z'
_cell_length_a     9.7646(4)
_cell_length_b     9.9813(4)
_cell_length_c     18.4281(11)
_cell_angle_alpha     97.862(3)
_cell_angle_beta     101.688(3)
_cell_angle_gamma     106.270(2)
_cell_volume     1652.21(14)
_cell_formula_units_Z     2
_cell_measurement_reflns_used     9964
_cell_measurement_theta_min     2.17
_cell_measurement_theta_max     25.00
_cell_measurement_temperature     296(2)
_exptl_crystal_description     block
_exptl_crystal_colour     orange
_exptl_crystal_size_max     0.3
_exptl_crystal_size_mid     0.2
_exptl_crystal_size_min     0.1
_exptl_crystal_density_diffrn     1.712
_exptl_crystal_density_meas     ?
_exptl_crystal_density_method     'not measured'
_exptl_crystal_F_000     852
_exptl_absorpt_coefficient_mu     2.472
_exptl_absorpt_correction_type     multi-scan
_exptl_absorpt_process_details     '(SADABS; Sheldrick, 1996)'
_exptl_absorpt_correction_T_min     0.558
_exptl_absorpt_correction_T_max     0.781
_exptl_special_details
;
;
_diffrn_ambient_temperature     296(2)
_diffrn_radiation_type     MoK\a
_diffrn_radiation_wavelength     0.71073
_diffrn_radiation_source     'fine-focus sealed tube'
_diffrn_radiation_monochromator     graphite
_diffrn_measurement_device_type     'Bruker APEXII area-detector'
_diffrn_measurement_method     '\f and \w'
_diffrn_detector_area_resol_mean     8.3
_diffrn_reflns_number     20799
_diffrn_reflns_av_R_equivalents     0.0246
_diffrn_reflns_av_sigmaI/netI     0.0210
_diffrn_reflns_theta_min     2.17
_diffrn_reflns_theta_max     25.00
_diffrn_reflns_theta_full     25.00
_diffrn_measured_fraction_theta_max     0.993
_diffrn_measured_fraction_theta_full     0.993
_diffrn_reflns_limit_h_min     -11
_diffrn_reflns_limit_h_max     11
_diffrn_reflns_limit_k_min     -11
_diffrn_reflns_limit_k_max     11
_diffrn_reflns_limit_l_min     -21
_diffrn_reflns_limit_l_max     21
_diffrn_standards_number     .
_diffrn_standards_interval_count     .
_diffrn_standards_interval_time     .
_diffrn_standards_decay_%     ?
_refine_special_details
;
Refinement of <i>F</i>^2^ against ALL reflections. The weighted <i>R</i>-factor
<i>wR</i> and goodness of fit <i>S</i> are based on <i>F</i>^2^, conventional
<i>R</i>-factors <i>R</i> are based on <i>F</i>, with <i>F</i> set to zero for
negative <i>F</i>^2^. The threshold expression of <i>F</i>^2^ >
\s(<i>F</i>^2^) is used only for calculating <i>R</i>-factors(gt) <i>etc</i>.
and is not relevant to the choice of reflections for refinement.
<i>R</i>-factors based on <i>F</i>^2^ are statistically about twice as large
as those based on <i>F</i>, and <i>R</i>- factors based on ALL data will be
even larger.
;
_reflns_number_total     5775
_reflns_number_gt     5426
_reflns_threshold_expression     I>2sigma(I)
_refine_ls_structure_factor_coef     Fsqd
_refine_ls_matrix_type     full
_refine_ls_R_factor_all     0.0233
_refine_ls_R_factor_gt     0.0211
_refine_ls_wR_factor_gt     0.0572
_refine_ls_wR_factor_ref     0.0585
_refine_ls_goodness_of_fit_ref     1.053
_refine_ls_restrained_S_all     1.053
_refine_ls_number_reflns     5775
_refine_ls_number_parameters     455
_refine_ls_number_restraints     0
_refine_ls_hydrogen_treatment     constr
_refine_ls_weighting_scheme     calc
_refine_ls_weighting_details
         'calc w=1/[\s^2^(Fo^2^)+(0.0353P)^2^+0.7101P] where P=(Fo^2^+2Fc^2^)/3'
_atom_sites_solution_hydrogens     geom
_atom_sites_solution_primary     direct
_atom_sites_solution_secondary     difmap
_refine_ls_shift/su_max     0.002
_refine_ls_shift/su_mean     0.000
_refine_diff_density_max     0.526
_refine_diff_density_min     -0.665
_refine_ls_extinction_method     none
_refine_ls_extinction_coef     ?
loop_
    _atom_type_symbol
    _atom_type_description
    _atom_type_scat_dispersion_real
    _atom_type_scat_dispersion_imag
    _atom_type_scat_source
    'C' 'C' 0.0033 0.0016
                         'International Tables Vol C Tables 4.2.6.8 and 6.1.1.4'
    'H' 'H' 0.0000 0.0000
                         'International Tables Vol C Tables 4.2.6.8 and 6.1.1.4'
    'Ho' 'Ho' -0.2175 4.6783
                         'International Tables Vol C Tables 4.2.6.8 and 6.1.1.4'
    'N' 'N' 0.0061 0.0033
                         'International Tables Vol C Tables 4.2.6.8 and 6.1.1.4'
    'O' 'O' 0.0106 0.0060
                         'International Tables Vol C Tables 4.2.6.8 and 6.1.1.4'
_computing_data_collection     'APEX2 (Bruker, 2006)'
_computing_cell_refinement     'SAINT (Bruker, 2006)'
_computing_data_reduction     'SAINT (Bruker, 2006)'
_computing_structure_solution     'SHELXS97 (Sheldrick, 2008)'
_computing_structure_refinement     'SHELXL97 (Sheldrick, 2008)'
_computing_molecular_graphics     'SHELXTL (Sheldrick, 2008)'
_computing_publication_material     'SHELXL97 (Sheldrick, 2008)'
loop_
    _atom_site_type_symbol
    _atom_site_label
    _atom_site_fract_x
    _atom_site_fract_y
    _atom_site_fract_z
    _atom_site_U_iso_or_equiv
    _atom_site_adp_type
    _atom_site_calc_flag
    _atom_site_refinement_flags
    _atom_site_occupancy
    _atom_site_disorder_assembly
    _atom_site_disorder_group
    Ho Ho1 0.032728(12) 0.190747(11) 0.250433(7) 0.03820(6) Uani d . 1 . .
    O O1 0.1169(2) 0.0481(2) 0.13382(13) 0.0576(6) Uani d . 1 . .
    O O1W 0.8410(5) 0.5859(5) 0.1785(3) 0.1571(18) Uani d . 1 . .
    H H1WA 0.8790 0.5153 0.1764 0.236 Uiso d R 1 . .
    H H1WB 0.9173 0.6528 0.2097 0.236 Uiso d R 1 . .
    N N1 0.4860(2) 0.5264(2) 0.27705(13) 0.0429(5) Uani d . 1 . .
    H H111 0.3986 0.4803 0.2792 0.051 Uiso calc R 1 . .
    C C1 -0.7960(5) -0.5809(4) 0.0191(2) 0.0840(12) Uani d . 1 . .
    H H1B -0.8988 -0.5983 0.0166 0.126 Uiso calc R 1 . .
    H H1C -0.7661 -0.6576 0.0359 0.126 Uiso calc R 1 . .
    H H1D -0.7799 -0.5749 -0.0302 0.126 Uiso calc R 1 . .
    O O2 0.2460(2) 0.3010(2) 0.22126(12) 0.0488(5) Uani d . 1 . .
    N N2 -0.4577(2) -0.0518(2) 0.22195(13) 0.0429(5) Uani d . 1 . .
    H H222 -0.3694 -0.0179 0.2172 0.051 Uiso calc R 1 . .
    C C2 -0.7585(4) -0.3897(3) 0.1328(2) 0.0600(8) Uani d . 1 . .
    H H2 -0.8496 -0.4412 0.1387 0.072 Uiso calc R 1 . .
    O O3 -0.2055(2) 0.1476(2) 0.25753(11) 0.0463(5) Uani d . 1 . .
    N N3 0.1560(3) 0.2742(3) 0.41019(16) 0.0543(7) Uani d . 1 . .
    C C3 -0.7064(4) -0.4420(3) 0.0742(2) 0.0583(8) Uani d . 1 . .
    O O4 -0.0393(2) 0.4044(2) 0.32834(13) 0.0542(5) Uani d . 1 . .
    N N4 -0.1212(3) 0.2407(3) 0.11050(15) 0.0559(7) Uani d . 1 . .
    C C4 -0.5716(4) -0.3636(4) 0.0673(2) 0.0682(10) Uani d . 1 . .
    H H4 -0.5345 -0.3975 0.0285 0.082 Uiso calc R 1 . .
    O O5 0.2029(4) 0.3157(3) 0.47773(14) 0.0887(9) Uani d . 1 . .
    N N5 0.0696(4) -0.0759(3) 0.27028(17) 0.0607(7) Uani d . 1 . .
    C C5 -0.4893(4) -0.2356(4) 0.1164(2) 0.0618(9) Uani d . 1 . .
    H H5 -0.3980 -0.1843 0.1107 0.074 Uiso calc R 1 . .
    O O6 0.0375(2) 0.1711(2) 0.38113(12) 0.0540(5) Uani d . 1 . .
    C C6 -0.5439(3) -0.1848(3) 0.17382(16) 0.0426(6) Uani d . 1 . .
    O O7 0.2202(2) 0.3316(2) 0.36292(13) 0.0549(5) Uani d . 1 . .
    C C7 -0.6776(3) -0.2625(3) 0.18245(19) 0.0536(7) Uani d . 1 . .
    H H7 -0.7136 -0.2293 0.2219 0.064 Uiso calc R 1 . .
    O O8 -0.1796(3) 0.2690(3) 0.05278(15) 0.0806(8) Uani d . 1 . .
    C C8 -0.4950(3) 0.0250(3) 0.27212(16) 0.0439(6) Uani d . 1 . .
    H H8 -0.5882 -0.0098 0.2803 0.053 Uiso calc R 1 . .
    O O9 -0.1354(3) 0.1161(3) 0.11876(14) 0.0641(6) Uani d . 1 . .
    C C9 -0.4003(3) 0.1600(3) 0.31529(16) 0.0413(6) Uani d . 1 . .
    O O10 -0.0408(3) 0.3393(3) 0.16740(14) 0.0634(6) Uani d . 1 . .
    C C10 -0.4509(3) 0.2397(3) 0.36775(18) 0.0501(7) Uani d . 1 . .
    H H10 -0.5448 0.2019 0.3746 0.060 Uiso calc R 1 . .
    O O11 0.0788(4) -0.1926(3) 0.2780(2) 0.0990(10) Uani d . 1 . .
    C C11 -0.3641(4) 0.3698(3) 0.40763(19) 0.0561(8) Uani d . 1 . .
    H H11 -0.3973 0.4198 0.4429 0.067 Uiso calc R 1 . .
    O O12 -0.0555(2) -0.0614(2) 0.24037(14) 0.0576(6) Uani d . 1 . .
    C C12 -0.2232(4) 0.4306(3) 0.39622(17) 0.0518(7) Uani d . 1 . .
    H H12 -0.1648 0.5214 0.4231 0.062 Uiso calc R 1 . .
    O O13 0.1781(3) 0.0331(3) 0.28993(15) 0.0627(6) Uani d . 1 . .
    C C13 -0.1728(3) 0.3566(3) 0.34584(16) 0.0433(6) Uani d . 1 . .
    C C14 -0.2581(3) 0.2170(3) 0.30408(15) 0.0393(6) Uani d . 1 . .
    C C15 0.0485(4) 0.5489(4) 0.3605(3) 0.0801(12) Uani d . 1 . .
    H H15A -0.0109 0.6100 0.3520 0.120 Uiso calc R 1 . .
    H H15B 0.1289 0.5748 0.3372 0.120 Uiso calc R 1 . .
    H H15C 0.0866 0.5590 0.4139 0.120 Uiso calc R 1 . .
    C C16 0.7697(5) 1.0471(4) 0.4971(2) 0.0764(11) Uani d . 1 . .
    H H16A 0.8723 1.0568 0.5143 0.115 Uiso calc R 1 . .
    H H16B 0.7254 1.0436 0.5391 0.115 Uiso calc R 1 . .
    H H16C 0.7601 1.1273 0.4755 0.115 Uiso calc R 1 . .
    C C17 0.6933(4) 0.9118(3) 0.43819(19) 0.0548(8) Uani d . 1 . .
    C C18 0.5595(4) 0.8179(4) 0.4393(2) 0.0661(9) Uani d . 1 . .
    H H18 0.5136 0.8405 0.4766 0.079 Uiso calc R 1 . .
    C C19 0.4920(4) 0.6914(4) 0.3863(2) 0.0603(8) Uani d . 1 . .
    H H19 0.4026 0.6296 0.3886 0.072 Uiso calc R 1 . .
    C C20 0.5581(3) 0.6576(3) 0.33011(17) 0.0438(6) Uani d . 1 . .
    C C21 0.6907(3) 0.7501(3) 0.32734(18) 0.0517(7) Uani d . 1 . .
    H H21 0.7353 0.7286 0.2892 0.062 Uiso calc R 1 . .
    C C22 0.7568(4) 0.8744(3) 0.38118(19) 0.0544(7) Uani d . 1 . .
    H H22 0.8470 0.9351 0.3792 0.065 Uiso calc R 1 . .
    C C23 0.5374(3) 0.4682(3) 0.22570(17) 0.0463(7) Uani d . 1 . .
    H H23 0.6305 0.5178 0.2213 0.056 Uiso calc R 1 . .
    C C24 0.4619(3) 0.3351(3) 0.17619(16) 0.0431(6) Uani d . 1 . .
    C C25 0.5347(4) 0.2803(4) 0.1256(2) 0.0606(8) Uani d . 1 . .
    H H25 0.6284 0.3345 0.1244 0.073 Uiso calc R 1 . .
    C C26 0.4695(4) 0.1506(4) 0.0794(2) 0.0655(9) Uani d . 1 . .
    H H26 0.5189 0.1161 0.0469 0.079 Uiso calc R 1 . .
    C C27 0.3283(4) 0.0675(3) 0.08004(18) 0.0536(7) Uani d . 1 . .
    H H27 0.2841 -0.0218 0.0481 0.064 Uiso calc R 1 . .
    C C28 0.2556(3) 0.1182(3) 0.12795(16) 0.0440(6) Uani d . 1 . .
    C C29 0.3184(3) 0.2540(3) 0.17693(15) 0.0396(6) Uani d . 1 . .
    C C30 0.0412(4) -0.0894(3) 0.0856(2) 0.0599(8) Uani d . 1 . .
    H H30A 0.0322 -0.0814 0.0337 0.090 Uiso calc R 1 . .
    H H30B -0.0552 -0.1256 0.0939 0.090 Uiso calc R 1 . .
    H H30C 0.0959 -0.1535 0.0971 0.090 Uiso calc R 1 . .
loop_
    _atom_site_aniso_label
    _atom_site_aniso_U_11
    _atom_site_aniso_U_22
    _atom_site_aniso_U_33
    _atom_site_aniso_U_12
    _atom_site_aniso_U_13
    _atom_site_aniso_U_23
    Ho1 0.02926(8) 0.03535(8) 0.04532(9) 0.00330(5) 0.01079(6) 0.00560(5)
    O1 0.0416(11) 0.0540(12) 0.0632(14) -0.0006(10) 0.0172(10) -0.0069(10)
    O1W 0.123(3) 0.135(4) 0.193(5) 0.017(3) 0.047(3) 0.008(3)
    N1 0.0330(11) 0.0453(12) 0.0471(13) 0.0060(10) 0.0115(10) 0.0104(10)
    C1 0.092(3) 0.051(2) 0.077(3) 0.000(2) -0.008(2) -0.0038(18)
    O2 0.0399(10) 0.0468(11) 0.0582(13) 0.0073(9) 0.0236(9) 0.0034(9)
    N2 0.0319(11) 0.0442(12) 0.0471(13) 0.0067(10) 0.0089(10) 0.0044(10)
    C2 0.0469(18) 0.0458(16) 0.076(2) 0.0018(14) 0.0081(16) 0.0121(16)
    O3 0.0337(10) 0.0489(11) 0.0516(12) 0.0096(8) 0.0138(9) -0.0018(9)
    N3 0.0600(17) 0.0523(15) 0.0489(16) 0.0259(14) 0.0057(13) 0.0001(12)
    C3 0.060(2) 0.0410(15) 0.058(2) 0.0056(15) -0.0045(16) 0.0090(14)
    O4 0.0412(11) 0.0450(11) 0.0667(14) 0.0009(9) 0.0135(10) 0.0073(10)
    N4 0.0475(15) 0.081(2) 0.0475(16) 0.0273(15) 0.0177(13) 0.0160(14)
    C4 0.078(2) 0.0536(19) 0.062(2) 0.0093(18) 0.0233(19) -0.0056(16)
    O5 0.122(2) 0.0850(19) 0.0443(15) 0.0339(18) -0.0016(15) -0.0045(13)
    N5 0.084(2) 0.0528(16) 0.0702(19) 0.0367(16) 0.0435(16) 0.0253(14)
    C5 0.0524(19) 0.0562(19) 0.067(2) 0.0031(15) 0.0231(17) -0.0011(16)
    O6 0.0557(13) 0.0512(12) 0.0545(13) 0.0116(11) 0.0193(10) 0.0120(10)
    C6 0.0375(14) 0.0402(14) 0.0436(15) 0.0073(12) 0.0037(12) 0.0070(12)
    O7 0.0391(11) 0.0573(12) 0.0570(13) 0.0042(10) 0.0116(10) -0.0009(10)
    C7 0.0484(17) 0.0487(16) 0.060(2) 0.0093(14) 0.0151(15) 0.0101(14)
    O8 0.0852(18) 0.118(2) 0.0553(15) 0.0523(17) 0.0167(13) 0.0323(15)
    C8 0.0343(14) 0.0505(16) 0.0467(16) 0.0136(12) 0.0109(12) 0.0085(13)
    O9 0.0726(16) 0.0697(16) 0.0537(14) 0.0343(13) 0.0126(12) 0.0048(11)
    C9 0.0363(14) 0.0445(14) 0.0430(15) 0.0134(12) 0.0093(12) 0.0084(12)
    O10 0.0539(13) 0.0643(14) 0.0691(16) 0.0104(11) 0.0129(12) 0.0261(12)
    C10 0.0438(16) 0.0590(18) 0.0512(17) 0.0193(14) 0.0180(14) 0.0087(14)
    O11 0.143(3) 0.0614(16) 0.132(3) 0.0567(18) 0.070(2) 0.0455(17)
    C11 0.064(2) 0.0538(18) 0.0557(19) 0.0268(16) 0.0213(16) 0.0013(15)
    O12 0.0578(13) 0.0410(11) 0.0769(16) 0.0092(10) 0.0330(12) 0.0109(10)
    C12 0.0572(18) 0.0426(15) 0.0493(17) 0.0160(14) 0.0056(14) 0.0006(13)
    O13 0.0536(13) 0.0584(14) 0.0823(17) 0.0222(12) 0.0222(12) 0.0184(12)
    C13 0.0376(14) 0.0412(14) 0.0490(16) 0.0105(12) 0.0079(12) 0.0107(12)
    C14 0.0361(13) 0.0417(14) 0.0405(15) 0.0140(12) 0.0083(11) 0.0082(11)
    C15 0.064(2) 0.0429(18) 0.126(4) 0.0051(17) 0.024(2) 0.018(2)
    C16 0.080(3) 0.066(2) 0.068(2) 0.014(2) 0.010(2) -0.0016(18)
    C17 0.0561(19) 0.0502(17) 0.0542(19) 0.0169(15) 0.0054(15) 0.0103(14)
    C18 0.059(2) 0.075(2) 0.063(2) 0.0185(18) 0.0241(17) 0.0003(18)
    C19 0.0449(17) 0.065(2) 0.066(2) 0.0076(15) 0.0227(16) 0.0065(17)
    C20 0.0383(14) 0.0441(14) 0.0480(16) 0.0103(12) 0.0103(12) 0.0134(12)
    C21 0.0481(17) 0.0509(16) 0.0527(18) 0.0066(14) 0.0177(14) 0.0113(14)
    C22 0.0486(17) 0.0489(16) 0.0577(19) 0.0024(14) 0.0130(15) 0.0134(14)
    C23 0.0383(15) 0.0494(16) 0.0546(18) 0.0114(13) 0.0177(13) 0.0186(13)
    C24 0.0395(14) 0.0468(15) 0.0460(16) 0.0138(12) 0.0154(12) 0.0121(12)
    C25 0.0513(18) 0.066(2) 0.070(2) 0.0146(16) 0.0346(17) 0.0114(17)
    C26 0.067(2) 0.064(2) 0.072(2) 0.0207(18) 0.0410(19) 0.0033(18)
    C27 0.0568(18) 0.0526(17) 0.0520(18) 0.0170(15) 0.0202(15) 0.0034(14)
    C28 0.0407(15) 0.0485(15) 0.0429(16) 0.0127(13) 0.0110(12) 0.0123(12)
    C29 0.0360(14) 0.0446(14) 0.0411(15) 0.0131(12) 0.0127(12) 0.0135(12)
    C30 0.0573(19) 0.0480(17) 0.060(2) 0.0055(15) 0.0093(16) -0.0027(15)
_geom_special_details
;
All e.s.d.'s (except the e.s.d. in the dihedral angle between two l.s. planes)
are estimated using the full covariance matrix. The cell e.s.d.'s are taken
into account individually in the estimation of e.s.d.'s in distances, angles
and torsion angles; correlations between e.s.d.'s in cell parameters are only
used when they are defined by crystal symmetry. An approximate (isotropic)
treatment of cell e.s.d.'s is used for estimating e.s.d.'s involving l.s.
planes.
;
loop_
    _geom_bond_atom_site_label_1
    _geom_bond_atom_site_label_2
    _geom_bond_site_symmetry_2
    _geom_bond_distance
    _geom_bond_publ_flag
    Ho1 O2 . 2.2734(18) y
    Ho1 O3 . 2.2787(18) y
    Ho1 O12 . 2.388(2) y
    Ho1 O10 . 2.414(2) y
    Ho1 O7 . 2.418(2) y
    Ho1 O6 . 2.435(2) y
    Ho1 O13 . 2.483(2) y
    Ho1 O9 . 2.519(2) y
    Ho1 O4 . 2.742(2) y
    Ho1 O1 . 2.803(2) y
    Ho1 N5 . 2.846(3) ?
    Ho1 N3 . 2.853(3) ?
    O1 C28 . 1.373(3) ?
    O1 C30 . 1.432(4) ?
    O1W H1WA . 0.8833 ?
    O1W H1WB . 0.8797 ?
    N1 C23 . 1.300(4) ?
    N1 C20 . 1.422(4) ?
    N1 H111 . 0.8600 ?
    C1 C3 . 1.514(4) ?
    C1 H1B . 0.9600 ?
    C1 H1C . 0.9600 ?
    C1 H1D . 0.9600 ?
    O2 C29 . 1.304(3) ?
    N2 C8 . 1.294(4) ?
    N2 C6 . 1.417(3) ?
    N2 H222 . 0.8600 ?
    C2 C7 . 1.379(4) ?
    C2 C3 . 1.383(5) ?
    C2 H2 . 0.9300 ?
    O3 C14 . 1.302(3) ?
    N3 O5 . 1.205(4) ?
    N3 O6 . 1.271(3) ?
    N3 O7 . 1.279(4) ?
    C3 C4 . 1.371(5) ?
    O4 C13 . 1.377(3) ?
    O4 C15 . 1.425(4) ?
    N4 O8 . 1.210(4) ?
    N4 O9 . 1.246(4) ?
    N4 O10 . 1.279(4) ?
    C4 C5 . 1.382(5) ?
    C4 H4 . 0.9300 ?
    N5 O11 . 1.219(4) ?
    N5 O13 . 1.236(4) ?
    N5 O12 . 1.290(4) ?
    C5 C6 . 1.376(4) ?
    C5 H5 . 0.9300 ?
    C6 C7 . 1.371(4) ?
    C7 H7 . 0.9300 ?
    C8 C9 . 1.419(4) ?
    C8 H8 . 0.9300 ?
    C9 C14 . 1.414(4) ?
    C9 C10 . 1.420(4) ?
    C10 C11 . 1.347(4) ?
    C10 H10 . 0.9300 ?
    C11 C12 . 1.410(5) ?
    C11 H11 . 0.9300 ?
    C12 C13 . 1.361(4) ?
    C12 H12 . 0.9300 ?
    C13 C14 . 1.423(4) ?
    C15 H15A . 0.9600 ?
    C15 H15B . 0.9600 ?
    C15 H15C . 0.9600 ?
    C16 C17 . 1.506(5) ?
    C16 H16A . 0.9600 ?
    C16 H16B . 0.9600 ?
    C16 H16C . 0.9600 ?
    C17 C22 . 1.383(5) ?
    C17 C18 . 1.384(5) ?
    C18 C19 . 1.385(5) ?
    C18 H18 . 0.9300 ?
    C19 C20 . 1.379(4) ?
    C19 H19 . 0.9300 ?
    C20 C21 . 1.379(4) ?
    C21 C22 . 1.376(4) ?
    C21 H21 . 0.9300 ?
    C22 H22 . 0.9300 ?
    C23 C24 . 1.410(4) ?
    C23 H23 . 0.9300 ?
    C24 C29 . 1.412(4) ?
    C24 C25 . 1.421(4) ?
    C25 C26 . 1.351(5) ?
    C25 H25 . 0.9300 ?
    C26 C27 . 1.399(5) ?
    C26 H26 . 0.9300 ?
    C27 C28 . 1.369(4) ?
    C27 H27 . 0.9300 ?
    C28 C29 . 1.415(4) ?
    C30 H30A . 0.9600 ?
    C30 H30B . 0.9600 ?
    C30 H30C . 0.9600 ?
loop_
    _geom_angle_atom_site_label_1
    _geom_angle_atom_site_label_2
    _geom_angle_atom_site_label_3
    _geom_angle_site_symmetry_1
    _geom_angle_site_symmetry_3
    _geom_angle
    _geom_angle_publ_flag
    O2 Ho1 O3 . . 157.35(8) ?
    O2 Ho1 O12 . . 122.32(7) ?
    O3 Ho1 O12 . . 76.29(7) ?
    O2 Ho1 O10 . . 77.14(8) ?
    O3 Ho1 O10 . . 80.66(8) ?
    O12 Ho1 O10 . . 130.72(8) ?
    O2 Ho1 O7 . . 68.94(7) ?
    O3 Ho1 O7 . . 116.17(7) ?
    O12 Ho1 O7 . . 117.76(8) ?
    O10 Ho1 O7 . . 111.47(8) ?
    O2 Ho1 O6 . . 119.21(8) ?
    O3 Ho1 O6 . . 74.87(7) ?
    O12 Ho1 O6 . . 77.71(8) ?
    O10 Ho1 O6 . . 136.05(8) ?
    O7 Ho1 O6 . . 52.74(7) ?
    O2 Ho1 O13 . . 80.46(8) ?
    O3 Ho1 O13 . . 122.10(8) ?
    O12 Ho1 O13 . . 52.45(8) ?
    O10 Ho1 O13 . . 152.22(9) ?
    O7 Ho1 O13 . . 74.71(8) ?
    O6 Ho1 O13 . . 70.04(8) ?
    O2 Ho1 O9 . . 98.42(8) ?
    O3 Ho1 O9 . . 70.56(8) ?
    O12 Ho1 O9 . . 79.83(9) ?
    O10 Ho1 O9 . . 51.40(8) ?
    O7 Ho1 O9 . . 161.82(9) ?
    O6 Ho1 O9 . . 142.26(8) ?
    O13 Ho1 O9 . . 117.22(8) ?
    O2 Ho1 O4 . . 105.43(6) ?
    O3 Ho1 O4 . . 61.81(6) ?
    O12 Ho1 O4 . . 130.33(7) ?
    O10 Ho1 O4 . . 69.31(8) ?
    O7 Ho1 O4 . . 65.47(7) ?
    O6 Ho1 O4 . . 67.02(7) ?
    O13 Ho1 O4 . . 133.42(8) ?
    O9 Ho1 O4 . . 107.68(7) ?
    O2 Ho1 O1 . . 60.97(6) ?
    O3 Ho1 O1 . . 123.71(6) ?
    O12 Ho1 O1 . . 69.08(7) ?
    O10 Ho1 O1 . . 89.68(8) ?
    O7 Ho1 O1 . . 118.91(7) ?
    O6 Ho1 O1 . . 134.27(7) ?
    O13 Ho1 O1 . . 64.94(8) ?
    O9 Ho1 O1 . . 60.84(7) ?
    O4 Ho1 O1 . . 157.72(7) ?
    O2 Ho1 N5 . . 101.59(8) ?
    O3 Ho1 N5 . . 99.79(8) ?
    O12 Ho1 N5 . . 26.76(8) ?
    O10 Ho1 N5 . . 149.46(9) ?
    O7 Ho1 N5 . . 95.87(9) ?
    O6 Ho1 N5 . . 71.66(8) ?
    O13 Ho1 N5 . . 25.69(8) ?
    O9 Ho1 N5 . . 99.58(9) ?
    O4 Ho1 N5 . . 137.82(7) ?
    O1 Ho1 N5 . . 64.44(8) ?
    O2 Ho1 N3 . . 94.50(8) ?
    O3 Ho1 N3 . . 95.05(8) ?
    O12 Ho1 N3 . . 98.74(8) ?
    O10 Ho1 N3 . . 126.41(8) ?
    O7 Ho1 N3 . . 26.47(8) ?
    O6 Ho1 N3 . . 26.32(8) ?
    O13 Ho1 N3 . . 71.33(8) ?
    O9 Ho1 N3 . . 165.53(8) ?
    O4 Ho1 N3 . . 62.21(7) ?
    O1 Ho1 N3 . . 132.29(7) ?
    N5 Ho1 N3 . . 84.10(8) ?
    C28 O1 C30 . . 117.5(2) ?
    C28 O1 Ho1 . . 113.27(16) ?
    C30 O1 Ho1 . . 129.00(18) ?
    H1WA O1W H1WB . . 98.7 ?
    C23 N1 C20 . . 127.3(2) ?
    C23 N1 H111 . . 116.4 ?
    C20 N1 H111 . . 116.4 ?
    C3 C1 H1B . . 109.5 ?
    C3 C1 H1C . . 109.5 ?
    H1B C1 H1C . . 109.5 ?
    C3 C1 H1D . . 109.5 ?
    H1B C1 H1D . . 109.5 ?
    H1C C1 H1D . . 109.5 ?
    C29 O2 Ho1 . . 131.40(17) ?
    C8 N2 C6 . . 128.2(2) ?
    C8 N2 H222 . . 115.9 ?
    C6 N2 H222 . . 115.9 ?
    C7 C2 C3 . . 121.0(3) ?
    C7 C2 H2 . . 119.5 ?
    C3 C2 H2 . . 119.5 ?
    C14 O3 Ho1 . . 128.69(17) ?
    O5 N3 O6 . . 121.9(3) ?
    O5 N3 O7 . . 122.7(3) ?
    O6 N3 O7 . . 115.4(2) ?
    O5 N3 Ho1 . . 175.7(2) ?
    O6 N3 Ho1 . . 58.15(14) ?
    O7 N3 Ho1 . . 57.42(14) ?
    C4 C3 C2 . . 117.8(3) ?
    C4 C3 C1 . . 121.1(4) ?
    C2 C3 C1 . . 121.1(3) ?
    C13 O4 C15 . . 117.2(3) ?
    C13 O4 Ho1 . . 112.94(16) ?
    C15 O4 Ho1 . . 129.3(2) ?
    O8 N4 O9 . . 123.0(3) ?
    O8 N4 O10 . . 121.0(3) ?
    O9 N4 O10 . . 116.0(3) ?
    O8 N4 Ho1 . . 176.4(3) ?
    O9 N4 Ho1 . . 60.32(16) ?
    O10 N4 Ho1 . . 55.70(15) ?
    C3 C4 C5 . . 121.9(3) ?
    C3 C4 H4 . . 119.0 ?
    C5 C4 H4 . . 119.0 ?
    O11 N5 O13 . . 122.2(3) ?
    O11 N5 O12 . . 120.8(3) ?
    O13 N5 O12 . . 117.0(2) ?
    O11 N5 Ho1 . . 177.2(3) ?
    O13 N5 Ho1 . . 60.54(15) ?
    O12 N5 Ho1 . . 56.43(13) ?
    C6 C5 C4 . . 119.3(3) ?
    C6 C5 H5 . . 120.4 ?
    C4 C5 H5 . . 120.4 ?
    N3 O6 Ho1 . . 95.53(17) ?
    C7 C6 C5 . . 119.8(3) ?
    C7 C6 N2 . . 122.6(3) ?
    C5 C6 N2 . . 117.6(3) ?
    N3 O7 Ho1 . . 96.12(16) ?
    C6 C7 C2 . . 120.1(3) ?
    C6 C7 H7 . . 119.9 ?
    C2 C7 H7 . . 119.9 ?
    N2 C8 C9 . . 123.1(3) ?
    N2 C8 H8 . . 118.5 ?
    C9 C8 H8 . . 118.5 ?
    N4 O9 Ho1 . . 94.22(18) ?
    C14 C9 C8 . . 120.1(2) ?
    C14 C9 C10 . . 120.2(3) ?
    C8 C9 C10 . . 119.7(3) ?
    N4 O10 Ho1 . . 98.35(18) ?
    C11 C10 C9 . . 120.5(3) ?
    C11 C10 H10 . . 119.7 ?
    C9 C10 H10 . . 119.7 ?
    C10 C11 C12 . . 120.5(3) ?
    C10 C11 H11 . . 119.8 ?
    C12 C11 H11 . . 119.8 ?
    N5 O12 Ho1 . . 96.81(17) ?
    C13 C12 C11 . . 120.0(3) ?
    C13 C12 H12 . . 120.0 ?
    C11 C12 H12 . . 120.0 ?
    N5 O13 Ho1 . . 93.77(18) ?
    C12 C13 O4 . . 125.9(3) ?
    C12 C13 C14 . . 121.8(3) ?
    O4 C13 C14 . . 112.3(2) ?
    O3 C14 C9 . . 122.7(2) ?
    O3 C14 C13 . . 120.3(2) ?
    C9 C14 C13 . . 117.0(2) ?
    O4 C15 H15A . . 109.5 ?
    O4 C15 H15B . . 109.5 ?
    H15A C15 H15B . . 109.5 ?
    O4 C15 H15C . . 109.5 ?
    H15A C15 H15C . . 109.5 ?
    H15B C15 H15C . . 109.5 ?
    C17 C16 H16A . . 109.5 ?
    C17 C16 H16B . . 109.5 ?
    H16A C16 H16B . . 109.5 ?
    C17 C16 H16C . . 109.5 ?
    H16A C16 H16C . . 109.5 ?
    H16B C16 H16C . . 109.5 ?
    C22 C17 C18 . . 117.0(3) ?
    C22 C17 C16 . . 120.8(3) ?
    C18 C17 C16 . . 122.1(3) ?
    C19 C18 C17 . . 121.9(3) ?
    C19 C18 H18 . . 119.1 ?
    C17 C18 H18 . . 119.1 ?
    C20 C19 C18 . . 119.6(3) ?
    C20 C19 H19 . . 120.2 ?
    C18 C19 H19 . . 120.2 ?
    C19 C20 C21 . . 119.6(3) ?
    C19 C20 N1 . . 118.0(3) ?
    C21 C20 N1 . . 122.4(3) ?
    C22 C21 C20 . . 119.8(3) ?
    C22 C21 H21 . . 120.1 ?
    C20 C21 H21 . . 120.1 ?
    C21 C22 C17 . . 122.1(3) ?
    C21 C22 H22 . . 119.0 ?
    C17 C22 H22 . . 119.0 ?
    N1 C23 C24 . . 124.5(3) ?
    N1 C23 H23 . . 117.8 ?
    C24 C23 H23 . . 117.8 ?
    C23 C24 C29 . . 121.9(3) ?
    C23 C24 C25 . . 118.6(3) ?
    C29 C24 C25 . . 119.5(3) ?
    C26 C25 C24 . . 120.8(3) ?
    C26 C25 H25 . . 119.6 ?
    C24 C25 H25 . . 119.6 ?
    C25 C26 C27 . . 120.6(3) ?
    C25 C26 H26 . . 119.7 ?
    C27 C26 H26 . . 119.7 ?
    C28 C27 C26 . . 119.7(3) ?
    C28 C27 H27 . . 120.2 ?
    C26 C27 H27 . . 120.2 ?
    C27 C28 O1 . . 125.5(3) ?
    C27 C28 C29 . . 121.9(3) ?
    O1 C28 C29 . . 112.6(2) ?
    O2 C29 C24 . . 121.8(3) ?
    O2 C29 C28 . . 120.8(2) ?
    C24 C29 C28 . . 117.4(2) ?
    O1 C30 H30A . . 109.5 ?
    O1 C30 H30B . . 109.5 ?
    H30A C30 H30B . . 109.5 ?
    O1 C30 H30C . . 109.5 ?
    H30A C30 H30C . . 109.5 ?
    H30B C30 H30C . . 109.5 ?
loop_
    _geom_torsion_atom_site_label_1
    _geom_torsion_atom_site_label_2
    _geom_torsion_atom_site_label_3
    _geom_torsion_atom_site_label_4
    _geom_torsion_site_symmetry_1
    _geom_torsion_site_symmetry_2
    _geom_torsion_site_symmetry_3
    _geom_torsion_site_symmetry_4
    _geom_torsion
    _geom_torsion_publ_flag
    O2 Ho1 O1 C28 . . . . 7.49(18) ?
    O3 Ho1 O1 C28 . . . . 161.46(18) ?
    O12 Ho1 O1 C28 . . . . -142.6(2) ?
    O10 Ho1 O1 C28 . . . . 82.9(2) ?
    O7 Ho1 O1 C28 . . . . -31.6(2) ?
    O6 Ho1 O1 C28 . . . . -96.3(2) ?
    O13 Ho1 O1 C28 . . . . -85.4(2) ?
    O9 Ho1 O1 C28 . . . . 127.6(2) ?
    O4 Ho1 O1 C28 . . . . 64.0(3) ?
    N5 Ho1 O1 C28 . . . . -113.9(2) ?
    N3 Ho1 O1 C28 . . . . -59.9(2) ?
    O2 Ho1 O1 C30 . . . . -178.2(3) ?
    O3 Ho1 O1 C30 . . . . -24.2(3) ?
    O12 Ho1 O1 C30 . . . . 31.7(3) ?
    O10 Ho1 O1 C30 . . . . -102.8(3) ?
    O7 Ho1 O1 C30 . . . . 142.7(3) ?
    O6 Ho1 O1 C30 . . . . 78.0(3) ?
    O13 Ho1 O1 C30 . . . . 88.9(3) ?
    O9 Ho1 O1 C30 . . . . -58.1(3) ?
    O4 Ho1 O1 C30 . . . . -121.7(3) ?
    N5 Ho1 O1 C30 . . . . 60.5(3) ?
    N3 Ho1 O1 C30 . . . . 114.4(3) ?
    O3 Ho1 O2 C29 . . . . -117.7(3) ?
    O12 Ho1 O2 C29 . . . . 24.3(3) ?
    O10 Ho1 O2 C29 . . . . -106.0(2) ?
    O7 Ho1 O2 C29 . . . . 134.6(3) ?
    O6 Ho1 O2 C29 . . . . 118.0(2) ?
    O13 Ho1 O2 C29 . . . . 57.4(2) ?
    O9 Ho1 O2 C29 . . . . -58.9(2) ?
    O4 Ho1 O2 C29 . . . . -170.0(2) ?
    O1 Ho1 O2 C29 . . . . -9.1(2) ?
    N5 Ho1 O2 C29 . . . . 42.7(3) ?
    N3 Ho1 O2 C29 . . . . 127.6(2) ?
    O2 Ho1 O3 C14 . . . . -77.2(3) ?
    O12 Ho1 O3 C14 . . . . 135.2(2) ?
    O10 Ho1 O3 C14 . . . . -88.7(2) ?
    O7 Ho1 O3 C14 . . . . 20.7(3) ?
    O6 Ho1 O3 C14 . . . . 54.4(2) ?
    O13 Ho1 O3 C14 . . . . 108.5(2) ?
    O9 Ho1 O3 C14 . . . . -141.0(2) ?
    O4 Ho1 O3 C14 . . . . -17.3(2) ?
    O1 Ho1 O3 C14 . . . . -172.0(2) ?
    N5 Ho1 O3 C14 . . . . 122.3(2) ?
    N3 Ho1 O3 C14 . . . . 37.4(2) ?
    O2 Ho1 N3 O6 . . . . -160.90(16) ?
    O3 Ho1 N3 O6 . . . . 39.66(16) ?
    O12 Ho1 N3 O6 . . . . -37.21(17) ?
    O10 Ho1 N3 O6 . . . . 121.78(16) ?
    O7 Ho1 N3 O6 . . . . -175.7(3) ?
    O13 Ho1 N3 O6 . . . . -82.56(16) ?
    O9 Ho1 N3 O6 . . . . 45.9(4) ?
    O4 Ho1 N3 O6 . . . . 94.02(17) ?
    O1 Ho1 N3 O6 . . . . -106.81(17) ?
    N5 Ho1 N3 O6 . . . . -59.68(16) ?
    O2 Ho1 N3 O7 . . . . 14.77(17) ?
    O3 Ho1 N3 O7 . . . . -144.66(16) ?
    O12 Ho1 N3 O7 . . . . 138.46(16) ?
    O10 Ho1 N3 O7 . . . . -62.55(19) ?
    O6 Ho1 N3 O7 . . . . 175.7(3) ?
    O13 Ho1 N3 O7 . . . . 93.11(17) ?
    O9 Ho1 N3 O7 . . . . -138.4(3) ?
    O4 Ho1 N3 O7 . . . . -90.31(17) ?
    O1 Ho1 N3 O7 . . . . 68.86(18) ?
    N5 Ho1 N3 O7 . . . . 115.99(17) ?
    C7 C2 C3 C4 . . . . 0.2(5) ?
    C7 C2 C3 C1 . . . . -179.3(3) ?
    O2 Ho1 O4 C13 . . . . 175.66(18) ?
    O3 Ho1 O4 C13 . . . . 15.89(17) ?
    O12 Ho1 O4 C13 . . . . -20.2(2) ?
    O10 Ho1 O4 C13 . . . . 106.21(19) ?
    O7 Ho1 O4 C13 . . . . -126.7(2) ?
    O6 Ho1 O4 C13 . . . . -68.70(18) ?
    O13 Ho1 O4 C13 . . . . -92.95(19) ?
    O9 Ho1 O4 C13 . . . . 71.34(19) ?
    O1 Ho1 O4 C13 . . . . 126.5(2) ?
    N5 Ho1 O4 C13 . . . . -56.4(2) ?
    N3 Ho1 O4 C13 . . . . -97.41(19) ?
    O2 Ho1 O4 C15 . . . . -13.3(3) ?
    O3 Ho1 O4 C15 . . . . -173.1(3) ?
    O12 Ho1 O4 C15 . . . . 150.8(3) ?
    O10 Ho1 O4 C15 . . . . -82.8(3) ?
    O7 Ho1 O4 C15 . . . . 44.3(3) ?
    O6 Ho1 O4 C15 . . . . 102.3(3) ?
    O13 Ho1 O4 C15 . . . . 78.1(3) ?
    O9 Ho1 O4 C15 . . . . -117.7(3) ?
    O1 Ho1 O4 C15 . . . . -62.5(4) ?
    N5 Ho1 O4 C15 . . . . 114.6(3) ?
    N3 Ho1 O4 C15 . . . . 73.6(3) ?
    O2 Ho1 N4 O9 . . . . 116.46(18) ?
    O3 Ho1 N4 O9 . . . . -77.07(18) ?
    O12 Ho1 N4 O9 . . . . -6.29(19) ?
    O10 Ho1 N4 O9 . . . . -177.5(3) ?
    O7 Ho1 N4 O9 . . . . 170.90(16) ?
    O6 Ho1 N4 O9 . . . . -97.1(2) ?
    O13 Ho1 N4 O9 . . . . 43.9(2) ?
    O4 Ho1 N4 O9 . . . . -138.03(18) ?
    O1 Ho1 N4 O9 . . . . 55.94(17) ?
    N5 Ho1 N4 O9 . . . . 14.4(2) ?
    N3 Ho1 N4 O9 . . . . -149.44(19) ?
    O2 Ho1 N4 O10 . . . . -65.99(18) ?
    O3 Ho1 N4 O10 . . . . 100.48(18) ?
    O12 Ho1 N4 O10 . . . . 171.25(17) ?
    O7 Ho1 N4 O10 . . . . -11.6(2) ?
    O6 Ho1 N4 O10 . . . . 80.4(2) ?
    O13 Ho1 N4 O10 . . . . -138.51(18) ?
    O9 Ho1 N4 O10 . . . . 177.5(3) ?
    O4 Ho1 N4 O10 . . . . 39.51(17) ?
    O1 Ho1 N4 O10 . . . . -126.52(18) ?
    N5 Ho1 N4 O10 . . . . -168.10(17) ?
    N3 Ho1 N4 O10 . . . . 28.1(3) ?
    C2 C3 C4 C5 . . . . -0.5(6) ?
    C1 C3 C4 C5 . . . . 179.0(4) ?
    O2 Ho1 N5 O13 . . . . 35.2(2) ?
    O3 Ho1 N5 O13 . . . . -152.29(18) ?
    O12 Ho1 N5 O13 . . . . 178.9(3) ?
    O10 Ho1 N5 O13 . . . . 119.5(2) ?
    O7 Ho1 N5 O13 . . . . -34.41(19) ?
    O6 Ho1 N5 O13 . . . . -81.93(19) ?
    O9 Ho1 N5 O13 . . . . 135.97(19) ?
    O4 Ho1 N5 O13 . . . . -93.9(2) ?
    O1 Ho1 N5 O13 . . . . 84.91(19) ?
    N3 Ho1 N5 O13 . . . . -58.15(19) ?
    O2 Ho1 N5 O12 . . . . -143.64(17) ?
    O3 Ho1 N5 O12 . . . . 28.83(18) ?
    O10 Ho1 N5 O12 . . . . -59.3(2) ?
    O7 Ho1 N5 O12 . . . . 146.71(17) ?
    O6 Ho1 N5 O12 . . . . 99.18(18) ?
    O13 Ho1 N5 O12 . . . . -178.9(3) ?
    O9 Ho1 N5 O12 . . . . -42.91(18) ?
    O4 Ho1 N5 O12 . . . . 87.2(2) ?
    O1 Ho1 N5 O12 . . . . -93.98(18) ?
    N3 Ho1 N5 O12 . . . . 122.96(18) ?
    C3 C4 C5 C6 . . . . -0.1(6) ?
    O5 N3 O6 Ho1 . . . . 174.9(3) ?
    O7 N3 O6 Ho1 . . . . -4.0(2) ?
    O2 Ho1 O6 N3 . . . . 21.95(18) ?
    O3 Ho1 O6 N3 . . . . -138.80(17) ?
    O12 Ho1 O6 N3 . . . . 142.28(17) ?
    O10 Ho1 O6 N3 . . . . -80.32(18) ?
    O7 Ho1 O6 N3 . . . . 2.42(15) ?
    O13 Ho1 O6 N3 . . . . 88.05(16) ?
    O9 Ho1 O6 N3 . . . . -162.94(15) ?
    O4 Ho1 O6 N3 . . . . -73.45(16) ?
    O1 Ho1 O6 N3 . . . . 98.56(16) ?
    N5 Ho1 O6 N3 . . . . 115.23(17) ?
    C4 C5 C6 C7 . . . . 1.1(5) ?
    C4 C5 C6 N2 . . . . -178.7(3) ?
    C8 N2 C6 C7 . . . . -10.2(5) ?
    C8 N2 C6 C5 . . . . 169.6(3) ?
    O5 N3 O7 Ho1 . . . . -174.8(3) ?
    O6 N3 O7 Ho1 . . . . 4.1(2) ?
    O2 Ho1 O7 N3 . . . . -164.19(18) ?
    O3 Ho1 O7 N3 . . . . 39.94(18) ?
    O12 Ho1 O7 N3 . . . . -47.79(18) ?
    O10 Ho1 O7 N3 . . . . 129.87(16) ?
    O6 Ho1 O7 N3 . . . . -2.41(14) ?
    O13 Ho1 O7 N3 . . . . -78.72(16) ?
    O9 Ho1 O7 N3 . . . . 147.9(2) ?
    O4 Ho1 O7 N3 . . . . 76.52(16) ?
    O1 Ho1 O7 N3 . . . . -127.98(15) ?
    N5 Ho1 O7 N3 . . . . -64.00(17) ?
    C5 C6 C7 C2 . . . . -1.4(5) ?
    N2 C6 C7 C2 . . . . 178.4(3) ?
    C3 C2 C7 C6 . . . . 0.7(5) ?
    C6 N2 C8 C9 . . . . -177.6(3) ?
    O8 N4 O9 Ho1 . . . . 178.2(3) ?
    O10 N4 O9 Ho1 . . . . -2.3(3) ?
    O2 Ho1 O9 N4 . . . . -64.67(18) ?
    O3 Ho1 O9 N4 . . . . 94.90(18) ?
    O12 Ho1 O9 N4 . . . . 173.83(19) ?
    O10 Ho1 O9 N4 . . . . 1.37(16) ?
    O7 Ho1 O9 N4 . . . . -20.2(3) ?
    O6 Ho1 O9 N4 . . . . 119.64(19) ?
    O13 Ho1 O9 N4 . . . . -148.22(16) ?
    O4 Ho1 O9 N4 . . . . 44.57(19) ?
    O1 Ho1 O9 N4 . . . . -114.55(19) ?
    N5 Ho1 O9 N4 . . . . -168.02(17) ?
    N3 Ho1 O9 N4 . . . . 88.3(4) ?
    N2 C8 C9 C14 . . . . 0.5(4) ?
    N2 C8 C9 C10 . . . . 178.2(3) ?
    O8 N4 O10 Ho1 . . . . -178.1(2) ?
    O9 N4 O10 Ho1 . . . . 2.4(3) ?
    O2 Ho1 O10 N4 . . . . 110.64(18) ?
    O3 Ho1 O10 N4 . . . . -73.88(17) ?
    O12 Ho1 O10 N4 . . . . -11.2(2) ?
    O7 Ho1 O10 N4 . . . . 171.57(16) ?
    O6 Ho1 O10 N4 . . . . -130.39(17) ?
    O13 Ho1 O10 N4 . . . . 73.6(2) ?
    O9 Ho1 O10 N4 . . . . -1.35(16) ?
    O4 Ho1 O10 N4 . . . . -137.16(18) ?
    O1 Ho1 O10 N4 . . . . 50.41(17) ?
    N5 Ho1 O10 N4 . . . . 19.6(3) ?
    N3 Ho1 O10 N4 . . . . -163.29(16) ?
    C14 C9 C10 C11 . . . . -0.4(5) ?
    C8 C9 C10 C11 . . . . -178.1(3) ?
    C9 C10 C11 C12 . . . . 1.9(5) ?
    O11 N5 O12 Ho1 . . . . 179.3(3) ?
    O13 N5 O12 Ho1 . . . . -1.1(3) ?
    O2 Ho1 O12 N5 . . . . 43.4(2) ?
    O3 Ho1 O12 N5 . . . . -150.72(18) ?
    O10 Ho1 O12 N5 . . . . 144.77(17) ?
    O7 Ho1 O12 N5 . . . . -38.10(19) ?
    O6 Ho1 O12 N5 . . . . -73.53(17) ?
    O13 Ho1 O12 N5 . . . . 0.61(16) ?
    O9 Ho1 O12 N5 . . . . 136.99(18) ?
    O4 Ho1 O12 N5 . . . . -118.38(17) ?
    O1 Ho1 O12 N5 . . . . 74.47(17) ?
    N3 Ho1 O12 N5 . . . . -57.61(18) ?
    C10 C11 C12 C13 . . . . -1.4(5) ?
    O11 N5 O13 Ho1 . . . . -179.4(3) ?
    O12 N5 O13 Ho1 . . . . 1.0(3) ?
    O2 Ho1 O13 N5 . . . . -145.02(19) ?
    O3 Ho1 O13 N5 . . . . 32.8(2) ?
    O12 Ho1 O13 N5 . . . . -0.63(17) ?
    O10 Ho1 O13 N5 . . . . -108.5(2) ?
    O7 Ho1 O13 N5 . . . . 144.4(2) ?
    O6 Ho1 O13 N5 . . . . 89.00(19) ?
    O9 Ho1 O13 N5 . . . . -50.4(2) ?
    O4 Ho1 O13 N5 . . . . 112.72(18) ?
    O1 Ho1 O13 N5 . . . . -82.71(19) ?
    N3 Ho1 O13 N5 . . . . 116.9(2) ?
    C11 C12 C13 O4 . . . . 178.7(3) ?
    C11 C12 C13 C14 . . . . -0.6(5) ?
    C15 O4 C13 C12 . . . . -6.1(5) ?
    Ho1 O4 C13 C12 . . . . 166.1(2) ?
    C15 O4 C13 C14 . . . . 173.3(3) ?
    Ho1 O4 C13 C14 . . . . -14.5(3) ?
    Ho1 O3 C14 C9 . . . . -163.8(2) ?
    Ho1 O3 C14 C13 . . . . 16.8(4) ?
    C8 C9 C14 O3 . . . . -3.3(4) ?
    C10 C9 C14 O3 . . . . 179.0(3) ?
    C8 C9 C14 C13 . . . . 176.1(3) ?
    C10 C9 C14 C13 . . . . -1.6(4) ?
    C12 C13 C14 O3 . . . . -178.5(3) ?
    O4 C13 C14 O3 . . . . 2.1(4) ?
    C12 C13 C14 C9 . . . . 2.1(4) ?
    O4 C13 C14 C9 . . . . -177.3(2) ?
    C22 C17 C18 C19 . . . . 0.6(5) ?
    C16 C17 C18 C19 . . . . -177.9(4) ?
    C17 C18 C19 C20 . . . . -0.8(6) ?
    C18 C19 C20 C21 . . . . 0.0(5) ?
    C18 C19 C20 N1 . . . . 179.6(3) ?
    C23 N1 C20 C19 . . . . -171.7(3) ?
    C23 N1 C20 C21 . . . . 7.8(4) ?
    C19 C20 C21 C22 . . . . 0.8(5) ?
    N1 C20 C21 C22 . . . . -178.7(3) ?
    C20 C21 C22 C17 . . . . -1.1(5) ?
    C18 C17 C22 C21 . . . . 0.3(5) ?
    C16 C17 C22 C21 . . . . 178.9(3) ?
    C20 N1 C23 C24 . . . . 177.9(3) ?
    N1 C23 C24 C29 . . . . 2.0(5) ?
    N1 C23 C24 C25 . . . . -176.4(3) ?
    C23 C24 C25 C26 . . . . 177.1(3) ?
    C29 C24 C25 C26 . . . . -1.3(5) ?
    C24 C25 C26 C27 . . . . 0.3(6) ?
    C25 C26 C27 C28 . . . . 0.0(6) ?
    C26 C27 C28 O1 . . . . 179.6(3) ?
    C26 C27 C28 C29 . . . . 0.6(5) ?
    C30 O1 C28 C27 . . . . -0.3(5) ?
    Ho1 O1 C28 C27 . . . . 174.7(2) ?
    C30 O1 C28 C29 . . . . 178.7(3) ?
    Ho1 O1 C28 C29 . . . . -6.3(3) ?
    Ho1 O2 C29 C24 . . . . -169.68(19) ?
    Ho1 O2 C29 C28 . . . . 9.7(4) ?
    C23 C24 C29 O2 . . . . 3.0(4) ?
    C25 C24 C29 O2 . . . . -178.7(3) ?
    C23 C24 C29 C28 . . . . -176.5(3) ?
    C25 C24 C29 C28 . . . . 1.9(4) ?
    C27 C28 C29 O2 . . . . 179.0(3) ?
    O1 C28 C29 O2 . . . . -0.1(4) ?
    C27 C28 C29 C24 . . . . -1.6(4) ?
    O1 C28 C29 C24 . . . . 179.3(2) ?
loop_
    _geom_hbond_atom_site_label_D
    _geom_hbond_atom_site_label_H
    _geom_hbond_atom_site_label_A
    _geom_hbond_site_symmetry_A
    _geom_hbond_distance_DH
    _geom_hbond_distance_HA
    _geom_hbond_distance_DA
    _geom_hbond_angle_DHA
    O1W H1WA O10 1_655 0.88 2.11 2.996(6) 177.0
    O1W H1WB O11 1_665 0.88 1.94 2.817(6) 176.8
    N1 H111 O2 . 0.86 1.98 2.655(3) 135.1
    N2 H222 O3 . 0.86 1.88 2.588(3) 138.2
data_global
_journal_date_recd_electronic     2010-10-12
_journal_date_accepted     2010-11-15
_journal_name_full     'Acta Crystallographica, Section E'
_journal_year     2010
_journal_volume     66
_journal_issue     12
_journal_page_first     m1603
_journal_page_last     m1604
_journal_paper_category     QM
_journal_coeditor_code     OM2370
_publ_contact_author_name     'Guo-Liang Zhao'
_publ_contact_author_address
;
  College of Chemistry and Life Sciences,
  Zhejiang Normal University,
  Jinhua, Zhejiang 321004,
  People's Republic of China
  Zhejiang Normal University Xingzhi College,
  Jinhua, Zhejiang 321004,
  People's Republic of China
;
_publ_contact_author_email     'sky53@zjnu.cn'
_publ_contact_author_fax     '86-579-82282595'
_publ_contact_author_phone     '86-579-82283925'
_publ_section_title
;\
Bis{6-methoxy-2-[(4-methylphenyl)iminiomethyl]phenolate-\k^2^<i>O</i>,\
<i>O</i>'}tris(nitrato-\k^2^<i>O</i>,<i>O</i>')holmium(III) monohydrate
;
loop_
    _publ_author_name
    _publ_author_address
    'Jin-Bei Shen'
;
  College of Chemistry and Life Science,
  Zhejiang Normal University,
  Jinhua 321004, Zhejiang,
  People's Republic of China
;
    'Guo-Liang Zhao'
;
  College of Chemistry and Life Sciences,
  Zhejiang Normal University,
  Jinhua, Zhejiang 321004,
  People's Republic of China
  and
  Zhejiang Normal University Xingzhi College,
  Jinhua, Zhejiang 321004,
  People's Republic of China
;
