# Supplementary material for: Bis{6-meth­oxy-2-[(4-methyl­phen­yl)iminiometh­yl]phenolate-κ2 O,O′}tris­(nitrato-κ2 O,O′)holmium(III) mono­hydrate
Source: Acta Crystallogr Sect E Struct Rep Online. 2010 Nov 20;66(Pt 12):m1603–4. doi: 10.1107/S1600536810047227 (PMC3011490; doi:10.1107/S1600536810047227)
Supplement: Supplementary file 2 [file e-66-m1603-Isup2.hkl]

# 
# h,k,l, Fc-squared, Fo-squared, sigma(Fo-squared) and status flag 
# 
data_I
_shelx_title ' a in P1                     New: P-1' 
_shelx_refln_list_code          4 
_shelx_F_calc_maximum      359.37 
_exptl_crystal_F_000       851.81 
_reflns_d_resolution_high  0.8409 
 
loop_ 
 _symmetry_equiv_pos_as_xyz 
 'x, y, z' 
 '-x, -y, -z' 
 
_cell_length_a     9.7646 
_cell_length_b     9.9813 
_cell_length_c    18.4281 
_cell_angle_alpha  97.862 
_cell_angle_beta  101.688 
_cell_angle_gamma 106.270 
 
_shelx_F_squared_multiplier     1.000 
 
loop_ 
 _refln_index_h 
 _refln_index_k 
 _refln_index_l 
 _refln_F_squared_calc 
 _refln_F_squared_meas 
 _refln_F_squared_sigma 
 _refln_observed_status 
   1   0   0    13525.13    13482.04    160.93 o 
   2   0   0    16247.15    17171.56    189.36 o 
   3   0   0       63.43       57.80      1.97 o 
   4   0   0    17126.41    18572.59    219.58 o 
   5   0   0     1308.24     1191.22     17.14 o 
   6   0   0      895.38      934.88     17.59 o 
   7   0   0        6.19        2.29      3.08 o 
   8   0   0      148.11      136.51      6.99 o 
   9   0   0       80.71       75.07      6.61 o 
  10   0   0      649.13      673.96     20.24 o 
 -11   1   0      122.08      118.87      8.30 o 
 -10   1   0      812.75      791.88     18.75 o 
  -9   1   0     1239.36     1258.74     24.85 o 
  -8   1   0     1936.26     1929.62     33.94 o 
  -7   1   0     4151.94     4022.12     63.79 o 
  -6   1   0     3827.68     3478.37     52.82 o 
  -5   1   0     4676.78     4680.55     68.22 o 
  -4   1   0     5037.27     4913.13     59.28 o 
  -3   1   0     2283.25     1957.09     24.93 o 
  -2   1   0     5330.64     5047.96     76.43 o 
   0   1   0     4444.35     5521.24     60.55 o 
   1   1   0     1715.43     2196.36     26.32 o 
   2   1   0      424.27      451.38      8.41 o 
   3   1   0      592.81      557.42      7.61 o 
   4   1   0     2549.35     2778.74     30.69 o 
   5   1   0     4615.98     4673.97     50.54 o 
   6   1   0     2603.91     2563.09     33.96 o 
   7   1   0     2455.73     2614.33     44.54 o 
   8   1   0     1944.16     2105.23     38.06 o 
   9   1   0     1501.31     1549.90     42.05 o 
  10   1   0     1233.73     1137.93     46.60 o 
 -11   2   0      767.53      819.41     18.77 o 
 -10   2   0     1236.65     1237.57     24.51 o 
  -9   2   0     1484.63     1441.00     26.73 o 
  -8   2   0     2406.76     2302.99     38.61 o 
  -7   2   0     1890.19     1794.14     30.30 o 
  -6   2   0      944.86      925.05     16.21 o 
  -5   2   0      893.77      886.68     12.12 o 
  -4   2   0      952.18      954.15     14.65 o 
  -3   2   0       87.94      119.80      3.22 o 
  -2   2   0     5514.59     5132.54    109.02 o 
  -1   2   0      739.60      655.89     15.17 o 
   0   2   0    16181.20    18425.27    213.63 o 
   1   2   0     4712.31     5340.96     58.36 o 
   2   2   0     2801.52     3268.43     36.62 o 
   3   2   0    12485.20    12706.75    124.15 o 
   4   2   0    15493.95    16055.39    156.66 o 
   5   2   0     7852.39     8028.93     80.22 o 
   6   2   0     3137.42     3188.92     41.61 o 
   7   2   0     3561.86     3529.72     67.31 o 
   8   2   0     1077.54     1093.66     44.40 o 
   9   2   0      823.78      870.23     39.37 o 
  10   2   0       26.97       17.55     11.10 o 
 -11   3   0       33.57       40.38      7.56 o 
 -10   3   0       16.44       10.63      5.83 o 
  -9   3   0       63.34       53.94      6.25 o 
  -8   3   0      846.46      824.06     20.01 o 
  -7   3   0     1539.99     1530.09     31.06 o 
  -6   3   0     3671.04     3583.00     62.07 o 
  -5   3   0     4419.44     4387.48     60.46 o 
  -4   3   0    10213.72    10458.70    157.51 o 
  -3   3   0    12608.16    13147.08    276.32 o 
  -1   3   0    10439.81    11644.09    157.03 o 
   0   3   0     4743.51     4991.18     55.77 o 
   1   3   0     5947.03     5718.53     62.16 o 
   2   3   0     7360.90     7340.02     80.67 o 
   3   3   0     3658.50     3707.56     40.54 o 
   4   3   0      146.10      133.32      3.94 o 
   5   3   0       72.90       83.96      5.18 o 
   6   3   0      699.69      727.98     19.03 o 
   7   3   0      237.15      234.47     14.46 o 
   8   3   0      669.08      685.13     34.33 o 
   9   3   0      636.56      638.79     34.33 o 
 -11   4   0      474.85      481.09     26.72 o 
 -10   4   0      628.59      605.38     24.31 o 
  -9   4   0     1545.54     1520.14     32.53 o 
  -8   4   0     3528.50     3531.28     65.82 o 
  -7   4   0     2950.96     3023.50     55.85 o 
  -6   4   0     2304.64     2251.57     39.51 o 
  -5   4   0     5870.78     5961.52     95.63 o 
  -4   4   0     5068.64     5000.20    132.82 o 
  -2   4   0      626.50      644.71     16.25 o 
  -1   4   0      279.32      376.54      6.44 o 
   0   4   0       57.11       86.73      4.00 o 
   1   4   0     2946.26     3443.85     38.79 o 
   2   4   0     1827.41     1770.36     25.67 o 
   3   4   0     2112.51     1908.90     24.10 o 
   4   4   0     3237.88     3296.67     43.86 o 
   5   4   0      350.09      353.29     11.49 o 
   6   4   0     5151.81     5169.32     93.73 o 
   7   4   0     2293.88     2472.37     60.51 o 
   8   4   0     1996.98     2129.68     63.51 o 
 -11   5   0      370.90      395.56     17.32 o 
 -10   5   0      448.74      478.56     14.81 o 
  -9   5   0      944.47      947.88     21.90 o 
  -8   5   0       65.32       58.73      5.38 o 
  -7   5   0       12.90        9.43      4.08 o 
  -6   5   0       13.27       16.54      2.20 o 
  -5   5   0      118.36      128.04      5.27 o 
  -3   5   0     4892.33     5185.74    161.73 o 
  -2   5   0     7526.73     7957.99    107.65 o 
  -1   5   0     7195.35     7426.16     89.53 o 
   0   5   0     5211.49     5231.24     73.52 o 
   1   5   0     5658.44     5644.82     72.70 o 
   2   5   0     6117.98     5960.40     79.73 o 
   3   5   0     3462.00     3448.28     50.24 o 
   4   5   0     2172.37     2112.70     33.56 o 
   5   5   0     4453.73     4446.79     72.46 o 
   6   5   0      524.00      542.12     28.91 o 
   7   5   0      279.34      347.08     25.04 o 
   8   5   0        7.22        6.07     11.75 o 
 -11   6   0      268.82      260.81     14.38 o 
 -10   6   0      187.38      196.80     12.22 o 
  -9   6   0      206.10      206.78      8.68 o 
  -8   6   0      945.48      910.03     19.43 o 
  -7   6   0     2826.30     2738.31     61.51 o 
  -6   6   0     1280.74     1183.20     22.33 o 
  -4   6   0     4993.53     5030.33    158.89 o 
  -3   6   0     4671.75     4676.56    102.15 o 
  -2   6   0     8117.91     8523.31    112.31 o 
  -1   6   0      687.18      631.43      9.86 o 
   0   6   0     1260.60     1151.38     24.62 o 
   1   6   0      395.40      368.75      8.45 o 
   2   6   0      733.88      747.95     14.35 o 
   3   6   0      889.91      883.03     17.03 o 
   4   6   0       10.63        8.53      5.30 o 
   5   6   0        5.10        4.06      5.06 o 
   6   6   0      397.43      416.27     26.33 o 
   7   6   0     1245.97     1421.38     57.57 o 
 -10   7   0     1254.08     1319.53     29.82 o 
  -9   7   0     1090.38     1103.56     23.38 o 
  -8   7   0     1456.11     1450.78     27.95 o 
  -7   7   0     1207.86     1211.27     28.75 o 
  -6   7   0     1682.23     1861.27     67.51 o 
  -5   7   0     1349.06     1415.83     54.08 o 
  -4   7   0       99.56       98.87     12.91 o 
  -3   7   0       10.98        3.22      1.88 o 
  -2   7   0      267.14      267.75      7.01 o 
  -1   7   0       96.87       96.97      5.05 o 
   0   7   0     1185.95     1168.20     22.25 o 
   1   7   0     1944.97     1851.67     28.75 o 
   2   7   0     4618.33     4534.00     65.03 o 
   3   7   0     3188.31     3177.44     48.08 o 
   4   7   0     1242.90     1273.61     23.62 o 
   5   7   0     1428.33     1425.59     33.69 o 
   6   7   0     1308.63     1278.62     51.50 o 
 -10   8   0       24.82       22.94      4.76 o 
  -9   8   0       81.11       81.33      4.86 o 
  -8   8   0       77.05       68.41      7.10 o 
  -7   8   0        1.70        0.00      9.04 o 
  -6   8   0      155.66      187.68     17.30 o 
  -5   8   0      877.84      940.96     41.95 o 
  -4   8   0     1835.82     1824.28     44.09 o 
  -3   8   0     1268.76     1254.86     25.98 o 
  -2   8   0     2112.44     2098.82     35.23 o 
  -1   8   0     3324.37     3273.66     53.67 o 
   0   8   0     3610.92     3560.26     58.85 o 
   1   8   0     3093.78     3034.22     51.96 o 
   2   8   0     2978.65     2910.16     44.32 o 
   3   8   0     1195.71     1168.97     22.08 o 
   4   8   0      660.22      604.81     15.25 o 
   5   8   0      156.84      136.36     12.36 o 
  -9   9   0      415.75      461.19     20.52 o 
  -8   9   0      421.23      418.59     17.30 o 
  -6   9   0     1472.84     1499.60     60.67 o 
  -5   9   0     1086.34     1045.25     46.85 o 
  -4   9   0      323.60      338.90      9.77 o 
  -3   9   0      836.74      884.23     17.13 o 
  -2   9   0      729.80      801.37     16.73 o 
  -1   9   0      531.32      560.37     14.59 o 
   0   9   0      151.83      131.19      9.20 o 
   1   9   0        5.07        1.32      4.65 o 
   2   9   0        2.56        0.00      3.76 o 
   3   9   0      121.40      114.52      7.76 o 
   4   9   0      311.22      268.03     11.83 o 
  -6  10   0      106.82      126.11     18.33 o 
  -5  10   0        6.38        0.00      4.88 o 
  -4  10   0        0.46        0.00      5.00 o 
  -3  10   0      269.13      258.53     14.98 o 
  -2  10   0      211.18      206.52      8.30 o 
  -1  10   0      997.22      989.72     21.36 o 
   0  10   0      258.15      281.78     11.85 o 
   1  10   0      890.65      873.98     24.09 o 
   2  10   0      861.75      892.76     38.16 o 
  -6  11   0      766.00      797.04     29.56 o 
  -5  11   0      342.50      344.89     18.07 o 
  -4  11   0      336.81      351.97     10.44 o 
  -3  11   0      741.75      785.32     19.06 o 
  -2  11   0     1119.55     1178.55     27.05 o 
  -1  11   0      588.11      620.74     18.47 o 
   0  11   0      455.88      483.69     23.88 o 
   0 -11   1      238.69      246.87     17.94 o 
   1 -11   1       44.07       30.92      6.34 o 
   2 -11   1       11.63       10.57      5.35 o 
   3 -11   1       10.67        1.71      4.26 o 
   4 -11   1        2.63        0.00      3.54 o 
   5 -11   1      275.48      277.51     16.13 o 
   6 -11   1      256.42      257.89     14.20 o 
  -2 -10   1       50.07       18.95     12.38 o 
  -1 -10   1       42.50       47.22     14.87 o 
   0 -10   1      101.89      102.10      7.91 o 
   1 -10   1      466.76      464.73     13.21 o 
   2 -10   1      900.95      867.45     18.67 o 
   3 -10   1     1471.41     1494.89     27.26 o 
   4 -10   1      548.64      584.07     12.69 o 
   5 -10   1      865.66      881.15     26.59 o 
   6 -10   1     1342.58     1447.50     57.31 o 
   7 -10   1      542.15      628.73     36.79 o 
   8 -10   1      202.17      198.78     12.00 o 
  -4  -9   1      914.15      945.38     22.42 o 
  -3  -9   1     1163.87     1192.95     24.97 o 
  -2  -9   1      965.70      968.14     18.61 o 
  -1  -9   1     1379.05     1307.34     26.88 o 
   0  -9   1     1064.91     1050.24     21.99 o 
   1  -9   1      835.28      815.27     24.22 o 
   2  -9   1      682.00      710.15     15.29 o 
   3  -9   1     1101.96     1120.28     20.80 o 
   4  -9   1      780.63      778.89     17.64 o 
   5  -9   1      252.37      229.79     10.82 o 
   6  -9   1       31.15        2.97     10.46 o 
   7  -9   1       25.53       26.11      4.65 o 
   8  -9   1       28.68       28.27      6.20 o 
   9  -9   1       56.43       51.76      8.26 o 
  -5  -8   1     1029.78     1039.89     36.27 o 
  -4  -8   1      760.78      745.29     18.60 o 
  -3  -8   1     1268.53     1244.77     22.99 o 
  -2  -8   1      506.53      471.31     11.58 o 
  -1  -8   1      520.21      494.55     13.70 o 
   0  -8   1       83.87       58.27      5.31 o 
   1  -8   1      435.61      383.18     10.40 o 
   2  -8   1      898.33      907.45     17.50 o 
   3  -8   1      347.15      360.29     10.33 o 
   4  -8   1     1451.15     1515.90     29.91 o 
   5  -8   1     1778.00     1850.43     69.18 o 
   6  -8   1     1311.59     1341.35     54.21 o 
   7  -8   1      589.48      594.40     29.11 o 
   8  -8   1      739.33      761.63     40.59 o 
   9  -8   1      495.57      541.50     13.76 o 
  10  -8   1      984.70     1041.28     23.55 o 
  -6  -7   1       46.78       24.01     12.13 o 
  -5  -7   1       55.58       58.84      7.53 o 
  -4  -7   1      201.09      195.99      8.29 o 
  -3  -7   1      287.33      284.61      9.14 o 
  -2  -7   1       43.38       41.51      4.46 o 
  -1  -7   1     1518.20     1519.07     24.32 o 
   0  -7   1     3287.22     3226.97     52.83 o 
   1  -7   1     3067.85     3077.21     49.77 o 
   2  -7   1     2239.10     2416.27     39.17 o 
   3  -7   1     3720.78     3784.51     59.28 o 
   4  -7   1     3700.99     3743.19    123.14 o 
   5  -7   1     1835.57     1807.83    111.13 o 
   6  -7   1     1433.41     1563.65     52.20 o 
   7  -7   1      227.03      226.25     19.23 o 
   8  -7   1       99.27      110.93      5.22 o 
   9  -7   1        4.74        4.37      3.72 o 
  10  -7   1       65.83       65.46      6.40 o 
  -7  -6   1      819.20      742.05     37.43 o 
  -6  -6   1     1577.42     1559.75     59.25 o 
  -5  -6   1     2839.24     2749.10     75.70 o 
  -4  -6   1     1994.76     1965.09     32.13 o 
  -3  -6   1     5243.92     5257.58     74.60 o 
  -2  -6   1     4530.20     4532.89     64.24 o 
  -1  -6   1     2776.54     2780.89     40.35 o 
   0  -6   1      768.64      764.45     14.42 o 
   1  -6   1     3643.59     3878.59     52.66 o 
   2  -6   1     1572.48     1536.36     25.62 o 
   3  -6   1     1051.36     1011.55     25.45 o 
   4  -6   1      101.96       99.39      5.42 o 
   5  -6   1     1697.89     1725.56     36.05 o 
   6  -6   1       11.82       13.74      2.42 o 
   7  -6   1      519.44      521.22     11.95 o 
   8  -6   1      374.56      381.77     10.78 o 
   9  -6   1     1713.57     1732.53     35.19 o 
  10  -6   1      536.05      536.55     15.64 o 
  11  -6   1      620.03      690.11     24.00 o 
  -8  -5   1     1760.08     1728.97     67.64 o 
  -7  -5   1     2100.54     2066.63     75.12 o 
  -6  -5   1      875.12      840.15     37.56 o 
  -5  -5   1      312.31      319.27     10.13 o 
  -4  -5   1      613.78      595.21     13.19 o 
  -3  -5   1       26.61       25.24      3.37 o 
  -2  -5   1      239.55      258.16      7.03 o 
  -1  -5   1     1905.16     2064.41     27.82 o 
   0  -5   1     3300.06     3694.97     48.59 o 
   1  -5   1     2061.05     2283.46     31.49 o 
   2  -5   1     7079.72     7396.35    178.11 o 
   3  -5   1    11356.40    11365.35    338.05 o 
   4  -5   1     5567.85     5449.24    200.71 o 
   5  -5   1     2175.13     2256.54     34.24 o 
   6  -5   1     2151.40     2106.30     36.79 o 
   7  -5   1     2411.65     2378.19     44.40 o 
   8  -5   1     1729.29     1631.22     37.60 o 
   9  -5   1      316.04      287.92     10.48 o 
  10  -5   1      147.02      144.14      8.41 o 
  11  -5   1      224.23      203.18     13.49 o 
  -9  -4   1       77.90       85.19     15.62 o 
  -8  -4   1      285.26      297.18     21.43 o 
  -7  -4   1        4.58        4.16      6.53 o 
  -6  -4   1      193.34      185.98     11.82 o 
  -5  -4   1     1939.76     1937.29     28.25 o 
  -4  -4   1     3160.59     3238.46     43.09 o 
  -3  -4   1     5873.66     5942.14     67.66 o 
  -2  -4   1     5518.99     5480.48     81.40 o 
  -1  -4   1     2954.52     2894.89     37.98 o 
   0  -4   1     6062.55     6380.58     71.33 o 
   1  -4   1    18738.09    19665.66    294.85 o 
   2  -4   1    25539.84    25633.23    759.48 o 
   3  -4   1     8566.58     7761.05    232.46 o 
   4  -4   1     3592.13     3653.60     55.92 o 
   5  -4   1      787.80      789.91     15.92 o 
   6  -4   1     1705.86     1561.87     28.65 o 
   7  -4   1      766.10      753.98     17.27 o 
   8  -4   1       27.09       32.69      4.76 o 
   9  -4   1      320.79      310.79     11.48 o 
  10  -4   1      217.49      225.98     12.51 o 
  11  -4   1      218.41      251.08     14.24 o 
  -9  -3   1      873.97      818.08     39.11 o 
  -8  -3   1     1658.62     1688.44     63.12 o 
  -7  -3   1     4006.15     4151.86     93.18 o 
  -6  -3   1     3696.22     3798.55     69.97 o 
  -5  -3   1     5018.93     5269.98     54.19 o 
  -4  -3   1     9978.45    10232.25    107.75 o 
  -3  -3   1     9711.05    10118.96    105.19 o 
  -2  -3   1     6920.68     6991.28     78.42 o 
  -1  -3   1     4786.32     4478.90     50.48 o 
   0  -3   1     5717.62     5213.46     58.10 o 
   1  -3   1      975.96     1014.71     23.89 o 
   2  -3   1     2032.43     2001.06     61.83 o 
   3  -3   1     9205.97     9298.18    140.10 o 
   4  -3   1     2046.32     2012.38     27.44 o 
   5  -3   1     2272.78     2325.60     40.65 o 
   6  -3   1     3822.59     3858.07     66.32 o 
   7  -3   1     4923.27     4963.96     90.15 o 
   8  -3   1     2256.36     2201.19     43.91 o 
   9  -3   1     2262.00     2259.98     46.14 o 
  10  -3   1     1286.99     1345.65     31.58 o 
  11  -3   1      604.20      639.65     20.45 o 
 -10  -2   1      773.30      878.10     40.53 o 
  -9  -2   1     1293.29     1350.52     52.92 o 
  -8  -2   1      591.61      646.80     31.49 o 
  -7  -2   1      586.55      558.56     15.89 o 
  -6  -2   1      674.22      655.62     11.82 o 
  -5  -2   1     1127.05     1153.04     14.29 o 
  -4  -2   1      492.08      519.11      7.63 o 
  -3  -2   1      120.80      144.78      3.39 o 
  -2  -2   1      833.58      905.75     11.71 o 
  -1  -2   1     1586.94     1400.13     15.56 o 
   0  -2   1     5477.26     4906.07     74.27 o 
   1  -2   1     5368.76     5427.37    162.76 o 
   2  -2   1     1405.48     1504.06     30.73 o 
   3  -2   1     3904.63     4297.70     56.80 o 
   4  -2   1     5050.26     5043.39     55.96 o 
   5  -2   1    10130.50    10229.24    112.13 o 
   6  -2   1     4430.54     4120.13     61.44 o 
   7  -2   1     3978.75     4041.40     63.85 o 
   8  -2   1     1002.98      968.84     19.09 o 
   9  -2   1      543.40      498.07     12.75 o 
  10  -2   1      406.89      361.53     11.43 o 
  11  -2   1        0.51        4.56      4.84 o 
 -10  -1   1        5.50       24.14     10.46 o 
  -9  -1   1       16.72       12.87      6.61 o 
  -8  -1   1     1073.33      996.45     31.23 o 
  -7  -1   1     1285.71     1263.11     23.63 o 
  -6  -1   1     2655.70     2613.24     34.41 o 
  -5  -1   1     5509.17     5895.76     62.80 o 
  -4  -1   1     6767.97     6787.36     71.30 o 
  -3  -1   1    12264.46    11734.95    129.49 o 
  -2  -1   1    27787.98    26720.31    325.38 o 
  -1  -1   1    43406.85    43724.60    581.50 o 
   0  -1   1    34283.16    36021.13    749.25 o 
   1  -1   1    10670.19    12582.20    197.70 o 
   2  -1   1      165.19      188.71      3.24 o 
   3  -1   1       77.40       48.05      1.87 o 
   4  -1   1     1038.17      905.05     12.77 o 
   5  -1   1     2248.19     2261.05     29.30 o 
   6  -1   1        1.66        0.00      2.23 o 
   7  -1   1     1119.37     1104.57     21.11 o 
   8  -1   1      542.69      490.54     15.69 o 
   9  -1   1      543.80      498.98     13.48 o 
  10  -1   1     1268.85     1257.89     26.06 o 
 -10   0   1     1129.08     1079.13     27.02 o 
  -9   0   1     2103.51     1974.55     36.22 o 
  -8   0   1     2629.90     2620.82     44.72 o 
  -7   0   1     3992.88     3904.30     60.50 o 
  -6   0   1     5237.84     5053.82     75.50 o 
  -5   0   1     1955.62     1650.99     22.34 o 
  -4   0   1     6908.96     7096.87     92.15 o 
  -3   0   1      737.88      756.38      9.32 o 
  -2   0   1     5795.63     6686.51     82.44 o 
  -1   0   1      415.20      495.12     11.53 o 
   1   0   1      870.53     1230.87     15.18 o 
   2   0   1     1512.88     1711.00     21.05 o 
   3   0   1     2169.52     2056.28     23.67 o 
   4   0   1    11967.23    12056.98    143.55 o 
   5   0   1     8850.52     8974.68     99.83 o 
   6   0   1     3527.08     3347.57     51.76 o 
   7   0   1     2076.40     2001.93     39.14 o 
   8   0   1     1797.92     1790.79     32.81 o 
   9   0   1     1318.78     1300.38     26.47 o 
  10   0   1     1017.20     1040.14     26.73 o 
 -11   1   1      609.44      617.12     16.69 o 
 -10   1   1      581.76      561.18     15.03 o 
  -9   1   1      840.50      838.48     18.49 o 
  -8   1   1      511.85      501.07     12.52 o 
  -7   1   1      133.56      118.22      5.47 o 
  -6   1   1      215.78      223.14      6.57 o 
  -5   1   1     3732.83     3946.07     55.96 o 
  -4   1   1     1399.88     1236.01     15.55 o 
  -3   1   1      411.35      405.46      5.75 o 
  -1   1   1    21184.11    22906.53   1157.82 o 
   0   1   1    28366.35    29551.34    320.60 o 
   1   1   1     9367.01     8801.63    102.77 o 
   2   1   1     2931.11     2476.10     33.21 o 
   3   1   1     9446.94     9106.98     92.65 o 
   4   1   1    13567.01    13674.54    140.90 o 
   5   1   1     5775.67     5732.77     61.59 o 
   6   1   1     1792.50     1836.58     25.73 o 
   7   1   1      883.18      872.12     19.01 o 
   8   1   1      315.16      310.64     11.15 o 
   9   1   1       16.65        1.39     11.10 o 
  10   1   1       51.44       34.98     11.62 o 
 -11   2   1        0.34        0.00      4.49 o 
 -10   2   1      573.80      542.17     13.81 o 
  -9   2   1      863.65      832.52     17.44 o 
  -8   2   1     2073.67     1988.12     33.81 o 
  -7   2   1     4877.55     4953.02     76.47 o 
  -6   2   1     8066.37     7904.65    105.30 o 
  -5   2   1     7428.49     7680.06     86.79 o 
  -4   2   1    10775.92    11407.55    153.38 o 
  -3   2   1     7789.39     8202.81    123.57 o 
  -2   2   1     8073.55     7890.00    237.63 o 
  -1   2   1     3937.13     3429.80     57.13 o 
   0   2   1     3149.08     2858.67     33.96 o 
   1   2   1     1582.77     1631.37     18.83 o 
   2   2   1      109.52      131.02      3.34 o 
   3   2   1      302.75      292.68      4.93 o 
   4   2   1      852.82      896.35     11.51 o 
   5   2   1      796.80      784.32     10.92 o 
   6   2   1      956.65      924.35     15.41 o 
   7   2   1     2023.48     2085.86     71.64 o 
   8   2   1      763.61      872.42     38.72 o 
   9   2   1     1466.83     1498.70     58.21 o 
 -11   3   1      758.39      797.72     22.83 o 
 -10   3   1     1661.14     1726.66     37.90 o 
  -9   3   1     2081.27     1987.07     41.08 o 
  -8   3   1     4144.62     4038.31     75.08 o 
  -7   3   1     3403.59     3239.86     60.12 o 
  -6   3   1     4472.45     4548.04     81.46 o 
  -5   3   1     5225.75     5636.78     76.91 o 
  -4   3   1     5641.74     5931.55     89.86 o 
  -3   3   1     1094.51     1043.45     23.09 o 
  -2   3   1     4944.77     5167.02    157.47 o 
  -1   3   1    15376.55    15762.82    204.27 o 
   0   3   1     4208.72     4037.42     44.32 o 
   1   3   1      183.59      149.95      3.40 o 
   2   3   1     5185.06     5482.04     60.71 o 
   3   3   1    14440.62    14590.93    148.67 o 
   4   3   1    11831.13    11785.53    116.52 o 
   5   3   1     6125.02     6214.08     76.69 o 
   6   3   1     1205.70     1215.31     27.58 o 
   7   3   1     3864.81     3792.94     86.34 o 
   8   3   1     1658.60     1722.77     64.54 o 
   9   3   1      784.95      760.51     38.08 o 
 -11   4   1      320.13      320.44     13.61 o 
 -10   4   1       44.64       44.72      6.20 o 
  -9   4   1      134.95      117.31      7.07 o 
  -8   4   1        9.10        6.45      3.88 o 
  -7   4   1       54.09       46.89      4.06 o 
  -6   4   1      471.15      479.32      8.64 o 
  -5   4   1      906.78      848.95     14.42 o 
  -4   4   1     6065.77     5934.97    125.45 o 
  -3   4   1    15720.48    15990.26    478.35 o 
  -2   4   1    11136.77    11570.39    199.51 o 
  -1   4   1     8952.08     9538.73    124.57 o 
   0   4   1     5902.61     5970.43     65.00 o 
   1   4   1     6094.58     6158.81     72.94 o 
   2   4   1     7783.62     7706.69     91.73 o 
   3   4   1     5923.50     6082.48     72.31 o 
   4   4   1      997.78     1031.83     17.36 o 
   5   4   1     1865.61     1917.02     31.25 o 
   6   4   1      157.09      141.22      8.90 o 
   7   4   1        1.23        2.97      6.57 o 
   8   4   1      161.15      164.00     13.11 o 
 -11   5   1      116.37      107.51     12.99 o 
 -10   5   1     1418.97     1387.36     30.62 o 
  -9   5   1      552.23      504.19     14.10 o 
  -8   5   1     1071.90     1012.57     21.67 o 
  -7   5   1     1778.23     1807.41     34.03 o 
  -6   5   1     4309.31     4527.90     69.52 o 
  -5   5   1     7351.81     7397.83    156.12 o 
  -4   5   1     6462.24     6379.04    196.58 o 
  -3   5   1     6792.33     7016.54    215.69 o 
  -2   5   1     3076.33     3283.63     44.13 o 
  -1   5   1     1814.76     1880.56     24.21 o 
   0   5   1     2057.91     2153.95     23.66 o 
   1   5   1      117.21      110.91      5.53 o 
   2   5   1      518.75      550.73     10.75 o 
   3   5   1     1027.12     1071.16     19.10 o 
   4   5   1      281.68      317.00      9.39 o 
   5   5   1     1717.28     1756.16     33.31 o 
   6   5   1     1204.31     1190.89     35.47 o 
   7   5   1     1812.53     1814.28     68.54 o 
   8   5   1      907.15      971.55     46.21 o 
 -11   6   1      962.00      977.75     43.24 o 
 -10   6   1      285.58      315.30     11.50 o 
  -9   6   1     2047.78     2089.88     40.75 o 
  -8   6   1      374.54      370.68      9.97 o 
  -7   6   1     1222.20     1196.12     28.70 o 
  -6   6   1      142.13      152.61      5.18 o 
  -5   6   1       48.20       54.60      9.42 o 
  -4   6   1       56.78       67.38      9.94 o 
  -3   6   1      278.99      307.78      8.27 o 
  -2   6   1       76.77       80.37      2.91 o 
  -1   6   1     1338.55     1399.16     19.19 o 
   0   6   1     4472.93     4448.53     80.55 o 
   1   6   1     6863.21     6828.31     93.75 o 
   2   6   1     4401.15     4334.88     61.92 o 
   3   6   1     3297.19     3208.54     47.99 o 
   4   6   1     2149.86     2141.22     34.84 o 
   5   6   1     1745.76     1704.76     33.20 o 
   6   6   1     1345.58     1306.63     52.53 o 
   7   6   1      549.26      496.30     30.59 o 
 -10   7   1       42.92       33.92      7.17 o 
  -9   7   1        1.67        6.55      3.83 o 
  -8   7   1      189.94      214.10     12.97 o 
  -7   7   1      520.95      562.12     20.65 o 
  -6   7   1     2507.65     2637.53     89.97 o 
  -5   7   1     3913.13     4017.22    131.01 o 
  -4   7   1     2872.68     2991.71    100.68 o 
  -3   7   1     4018.60     4172.73     63.08 o 
  -2   7   1     2988.51     2972.91     47.37 o 
  -1   7   1     3584.50     3625.56     58.08 o 
   0   7   1     2990.98     3016.70     50.19 o 
   1   7   1     2712.07     2692.84     57.06 o 
   2   7   1      824.94      804.35     15.87 o 
   3   7   1      383.62      402.00     11.20 o 
   4   7   1      250.94      289.33     10.05 o 
   5   7   1        5.63        3.70      6.09 o 
   6   7   1      149.82      137.85     16.91 o 
 -10   8   1      439.92      476.27     13.05 o 
  -9   8   1      610.70      645.79     14.41 o 
  -8   8   1      704.23      709.53     26.20 o 
  -6   8   1     1631.49     1709.48     64.54 o 
  -5   8   1      975.78     1046.29     44.79 o 
  -4   8   1      581.32      655.71     42.27 o 
  -3   8   1      768.05      847.13     18.94 o 
  -2   8   1      764.61      762.65     15.41 o 
  -1   8   1       58.60       53.97      4.68 o 
   0   8   1        6.68        5.68      3.93 o 
   1   8   1      349.66      334.88     11.24 o 
   2   8   1      549.34      550.84     12.91 o 
   3   8   1      712.91      684.46     15.61 o 
   4   8   1      929.31      906.53     27.03 o 
   5   8   1      844.42      928.83     40.27 o 
  -9   9   1      206.44      170.90     11.75 o 
  -6   9   1       52.92       42.72     13.04 o 
  -5   9   1      342.14      366.83     25.69 o 
  -4   9   1      485.25      507.19     12.74 o 
  -3   9   1     1715.12     1755.67     30.23 o 
  -2   9   1      665.25      670.62     14.84 o 
  -1   9   1     1164.06     1173.56     25.25 o 
   0   9   1      991.85      960.73     20.99 o 
   1   9   1     1812.11     1796.81     38.53 o 
   2   9   1     1403.58     1439.00     44.32 o 
   3   9   1     1037.19     1021.12     22.63 o 
  -6  10   1      798.63      813.82     41.82 o 
  -5  10   1     2745.62     2876.15     69.96 o 
  -4  10   1      344.74      329.52     14.91 o 
  -3  10   1     1223.83     1248.57     23.66 o 
  -2  10   1      662.36      651.74     15.69 o 
  -1  10   1      803.24      769.71     20.17 o 
   0  10   1       80.60       89.19      7.91 o 
   1  10   1       56.73       58.62      8.03 o 
   2  10   1        6.38        0.00      6.42 o 
  -6  11   1      190.22      203.94     12.26 o 
  -5  11   1      422.11      434.34     20.65 o 
  -4  11   1      257.18      239.40      8.65 o 
  -3  11   1        8.75        5.05      4.51 o 
  -2  11   1       31.83       29.30      5.80 o 
  -1  11   1      150.14      141.95     11.00 o 
   0  11   1      258.15      270.22     15.78 o 
   0 -11   2      347.61      321.37     16.70 o 
   1 -11   2      662.65      687.03     19.32 o 
   2 -11   2      705.44      729.36     19.23 o 
   3 -11   2      690.62      709.75     17.78 o 
   4 -11   2      406.40      423.89     11.89 o 
   5 -11   2      124.77      115.26     10.84 o 
   6 -11   2      535.43      490.10     21.68 o 
   7 -11   2      135.13      124.69     11.75 o 
  -2 -10   2      606.51      588.27     26.03 o 
  -1 -10   2      890.50      873.46     32.68 o 
   0 -10   2      418.46      440.34     20.09 o 
   1 -10   2      518.49      498.55     13.59 o 
   2 -10   2      337.83      323.85     10.20 o 
   3 -10   2      199.84      172.51      7.34 o 
   4 -10   2      138.45      128.08      5.69 o 
   5 -10   2        1.59        0.00      6.13 o 
   6 -10   2       80.37       54.47      7.64 o 
   7 -10   2      183.04      186.14     11.60 o 
   8 -10   2      125.67      120.69     10.58 o 
  -4  -9   2      267.88      232.56     10.69 o 
  -3  -9   2      122.29      124.13      7.98 o 
  -2  -9   2       60.91       53.69      5.08 o 
  -1  -9   2      117.53      104.10      7.19 o 
   0  -9   2      260.49      246.12     11.44 o 
   1  -9   2      479.53      483.73     12.48 o 
   2  -9   2      739.94      744.81     15.89 o 
   3  -9   2     1287.61     1360.61     24.57 o 
   4  -9   2     1419.75     1467.15     30.07 o 
   5  -9   2      852.22      843.42     25.21 o 
   6  -9   2     1007.69     1058.27     29.52 o 
   7  -9   2      603.21      639.67     21.04 o 
   8  -9   2      480.55      506.10     22.07 o 
   9  -9   2      660.46      692.28     15.98 o 
  -5  -8   2      291.85      250.66     15.13 o 
  -4  -8   2      648.25      630.16     15.32 o 
  -3  -8   2      358.98      363.07     12.22 o 
  -2  -8   2     1903.57     1910.44     30.93 o 
  -1  -8   2     2827.31     2849.17     42.25 o 
   0  -8   2     1957.38     1842.32     33.02 o 
   1  -8   2     1880.23     1800.52     31.63 o 
   2  -8   2     3367.81     3427.77     55.21 o 
   3  -8   2     1916.30     1935.35     44.12 o 
   4  -8   2      746.07      795.33     17.87 o 
   5  -8   2      236.37      257.10     10.73 o 
   6  -8   2       15.02       15.62      4.13 o 
   7  -8   2        3.36        2.69      3.10 o 
   8  -8   2       32.83       28.51      6.72 o 
   9  -8   2       25.89       29.07      4.46 o 
  10  -8   2       29.41       32.56     16.97 o 
  -6  -7   2     1691.44     1687.15     63.51 o 
  -5  -7   2     1713.33     1705.30     33.40 o 
  -4  -7   2     2856.06     2848.18     44.42 o 
  -3  -7   2      720.95      707.46     14.91 o 
  -2  -7   2     5243.39     5162.04     73.09 o 
  -1  -7   2     1919.74     1899.26     29.31 o 
   0  -7   2     1772.34     1757.99     30.94 o 
   1  -7   2      571.08      609.58     16.75 o 
   2  -7   2     1604.94     1653.53     28.06 o 
   3  -7   2       46.40       50.32      3.36 o 
   4  -7   2      344.44      381.98      8.38 o 
   5  -7   2     1801.27     1830.24     28.02 o 
   6  -7   2     1760.64     1730.05     39.93 o 
   7  -7   2      688.18      684.58     14.77 o 
   8  -7   2     1228.00     1240.83     33.72 o 
   9  -7   2      989.42      992.49     22.33 o 
  10  -7   2     1314.52     1381.67     30.40 o 
  -7  -6   2     1055.43     1230.22     51.63 o 
  -6  -6   2      199.54      212.20     18.85 o 
  -5  -6   2       51.69       47.78      6.76 o 
  -4  -6   2     1576.08     1623.10     27.54 o 
  -3  -6   2     1193.35     1214.52     21.28 o 
  -2  -6   2      278.99      272.95      7.75 o 
  -1  -6   2      525.22      483.30      9.87 o 
   0  -6   2     7581.42     7780.22    121.73 o 
   1  -6   2      609.72      521.92      9.00 o 
   2  -6   2     4383.29     4415.02     79.35 o 
   3  -6   2     3711.33     3800.28     64.40 o 
   4  -6   2     1580.58     1553.86     31.54 o 
   5  -6   2     2945.65     2906.01     43.64 o 
   6  -6   2     1618.11     1594.60     37.51 o 
   7  -6   2     1430.03     1430.18     28.06 o 
   8  -6   2      924.02      939.29     20.76 o 
   9  -6   2      242.14      265.46     10.22 o 
  10  -6   2        2.19        1.72      4.66 o 
  -8  -5   2       66.62       96.81     16.91 o 
  -7  -5   2      281.36      284.22     22.59 o 
  -6  -5   2      703.28      698.94     33.17 o 
  -5  -5   2     1220.00     1208.25     22.05 o 
  -4  -5   2     6089.73     6047.41     85.06 o 
  -3  -5   2     3062.89     3127.69     45.84 o 
  -2  -5   2     4479.26     4403.22     61.76 o 
  -1  -5   2     2456.81     2339.81     31.09 o 
   0  -5   2     6856.37     6982.21     79.26 o 
   1  -5   2    11417.74    11758.79    153.26 o 
   2  -5   2     8225.61     8548.94    141.19 o 
   3  -5   2     1276.78     1388.42     24.08 o 
   4  -5   2      377.50      397.43      8.61 o 
   5  -5   2      420.61      434.27      9.03 o 
   6  -5   2      396.16      387.71      9.25 o 
   7  -5   2       36.49       33.35      3.81 o 
   8  -5   2      241.14      249.51      9.22 o 
   9  -5   2      726.55      732.43     18.74 o 
  10  -5   2      682.13      693.38     19.09 o 
  11  -5   2      224.97      216.88     20.39 o 
  -9  -4   2      978.32     1116.24     49.18 o 
  -8  -4   2     1849.06     1929.92     50.75 o 
  -7  -4   2     1630.70     1753.83     49.89 o 
  -6  -4   2     3818.11     3818.92     85.89 o 
  -5  -4   2     1650.33     1578.36     23.78 o 
  -4  -4   2     3151.54     3188.12     46.78 o 
  -3  -4   2     1893.91     1842.92     23.13 o 
  -2  -4   2     1219.80     1147.53     15.06 o 
  -1  -4   2       57.98       50.86      3.46 o 
   0  -4   2      233.22      230.84      4.45 o 
   1  -4   2     1012.78      925.39     14.82 o 
   2  -4   2      779.74      814.53     14.80 o 
   3  -4   2     1499.52     1478.37     26.02 o 
   4  -4   2     2670.96     2785.48     41.46 o 
   5  -4   2     2306.93     2291.82     31.81 o 
   6  -4   2     3008.36     2956.26     51.59 o 
   7  -4   2     2906.93     2787.82     52.45 o 
   8  -4   2     2665.02     2615.67     50.68 o 
   9  -4   2     1500.77     1455.67     36.79 o 
  10  -4   2      603.46      590.62     22.84 o 
  11  -4   2      402.56      401.30     19.06 o 
  -9  -3   2      426.47      353.54     24.91 o 
  -8  -3   2      171.30      146.37     16.13 o 
  -7  -3   2      315.33      261.39     38.59 o 
  -6  -3   2      219.82      245.65     12.55 o 
  -5  -3   2       20.38       15.00      2.41 o 
  -4  -3   2      519.09      470.57      7.43 o 
  -3  -3   2     4328.89     4455.60     47.85 o 
  -2  -3   2     4299.73     4173.19     47.62 o 
  -1  -3   2     3877.96     3976.51     46.08 o 
   0  -3   2     8402.35     9576.74    123.37 o 
   1  -3   2    10579.15    11814.58    195.60 o 
   2  -3   2     6627.83     6586.15    114.74 o 
   3  -3   2     1741.72     1653.15     41.19 o 
   4  -3   2     3398.84     3329.21     44.63 o 
   5  -3   2     4309.88     4401.19     72.18 o 
   6  -3   2     2707.98     2629.45     46.90 o 
   7  -3   2     1080.17     1037.89     18.46 o 
   8  -3   2      387.65      368.82     14.62 o 
   9  -3   2       22.24       31.34      3.83 o 
  10  -3   2        0.07        0.25      5.66 o 
  11  -3   2        5.90        1.05      6.57 o 
 -10  -2   2       98.72      126.36     15.75 o 
  -9  -2   2     1307.95     1200.92     48.27 o 
  -8  -2   2     1758.65     1805.39     46.69 o 
  -7  -2   2     2621.49     2693.64     44.58 o 
  -6  -2   2     3597.48     3676.20     51.17 o 
  -5  -2   2     4300.73     4141.33     42.95 o 
  -4  -2   2     9313.73     9828.45     97.07 o 
  -3  -2   2    16317.69    17320.71    168.11 o 
  -2  -2   2     1959.06     2072.34     25.09 o 
  -1  -2   2    12112.07    12908.98    141.64 o 
   0  -2   2    15939.88    16756.40    268.75 o 
   1  -2   2    10126.48     9957.63    163.99 o 
   2  -2   2    39642.44    43424.31    599.48 o 
   3  -2   2     4065.96     4208.80     52.30 o 
   4  -2   2      485.92      470.30      7.46 o 
   5  -2   2      144.25      111.76      3.88 o 
   6  -2   2     4042.06     4130.49     61.77 o 
   7  -2   2      777.54      777.40     15.71 o 
   8  -2   2     1271.96     1222.07     24.80 o 
   9  -2   2      958.55      962.00     20.08 o 
  10  -2   2     1165.28     1255.39     25.30 o 
 -10  -1   2     1253.74     1256.55     49.18 o 
  -9  -1   2     2820.93     2883.36     57.45 o 
  -8  -1   2     2856.41     3020.53     51.33 o 
  -7  -1   2     3260.73     3321.14     52.51 o 
  -6  -1   2     2137.87     2157.89     31.66 o 
  -5  -1   2       92.59       64.31      2.82 o 
  -4  -1   2     2918.94     3313.98     36.79 o 
  -3  -1   2      722.02      730.05     10.66 o 
  -2  -1   2      105.21       59.98      2.63 o 
  -1  -1   2     2926.22     3685.33     61.70 o 
   0  -1   2     3924.95     4434.74     70.50 o 
   1  -1   2     7877.19     7439.84    174.39 o 
   2  -1   2     2701.73     2332.00     30.16 o 
   3  -1   2     4782.97     4764.14     60.18 o 
   4  -1   2     8205.67     8218.01     98.11 o 
   5  -1   2    13623.49    13790.97    178.06 o 
   6  -1   2     2845.30     2697.01     42.18 o 
   7  -1   2     1591.99     1625.07     30.39 o 
   8  -1   2     1200.95     1247.06     24.17 o 
   9  -1   2      822.08      841.21     18.93 o 
  10  -1   2      655.32      675.07     17.51 o 
 -10   0   2      622.10      600.52     16.36 o 
  -9   0   2      183.77      171.96      8.40 o 
  -8   0   2       13.96        0.00      3.82 o 
  -7   0   2       18.06       14.60      3.59 o 
  -6   0   2     1495.72     1578.88     26.56 o 
  -5   0   2      109.90      101.12      3.66 o 
  -4   0   2     6222.96     7157.38     83.39 o 
  -3   0   2    14580.77    15653.04    164.55 o 
  -2   0   2    79534.71    79115.74   1054.68 o 
  -1   0   2     3157.42     2797.21     44.17 o 
   0   0   2    51562.67    44947.32    920.06 o 
   1   0   2    33564.98    34882.29    402.14 o 
   2   0   2     3912.37     4336.19     51.29 o 
   3   0   2     2252.67     2486.05     30.53 o 
   4   0   2     8525.37     8823.68    103.53 o 
   5   0   2     2358.35     2396.92     31.24 o 
   6   0   2       31.49       30.55      3.69 o 
   7   0   2       23.94       20.67      4.53 o 
   8   0   2       90.54       86.02      6.22 o 
   9   0   2      234.02      231.81     13.00 o 
  10   0   2      216.55      255.15     14.64 o 
 -11   1   2      162.26      166.10      8.88 o 
 -10   1   2      863.50      912.05     29.68 o 
  -9   1   2     1507.94     1498.63     28.18 o 
  -8   1   2     2650.02     2640.62     44.15 o 
  -7   1   2     3858.28     3824.85     58.36 o 
  -6   1   2     4905.54     4897.75     75.53 o 
  -5   1   2     2875.32     2785.06     41.18 o 
  -4   1   2     3897.12     3721.93     40.40 o 
  -3   1   2     3106.18     2953.76     36.85 o 
  -2   1   2     4856.35     5324.50     80.57 o 
  -1   1   2     3024.15     3796.85     48.12 o 
   0   1   2     4004.85     4905.47     53.53 o 
   1   1   2     1994.67     2186.37     29.20 o 
   2   1   2       75.93       50.01      2.22 o 
   3   1   2      900.60     1018.76     12.40 o 
   4   1   2     2185.09     2146.16     24.18 o 
   5   1   2     3250.97     3340.66     39.77 o 
   6   1   2     2524.68     2654.62     35.53 o 
   7   1   2     2254.87     2326.09     40.75 o 
   8   1   2     2330.09     2449.05     49.86 o 
   9   1   2     1286.30     1324.83     51.63 o 
  10   1   2      717.94      722.31     35.37 o 
 -11   2   2      697.36      752.69     17.18 o 
 -10   2   2      984.57      971.66     20.11 o 
  -9   2   2     1325.43     1268.64     23.87 o 
  -8   2   2     2628.24     2647.97     43.39 o 
  -7   2   2     2294.04     2289.31     37.37 o 
  -6   2   2     2089.45     1959.69     25.24 o 
  -5   2   2      696.33      545.48      9.84 o 
  -4   2   2      517.55      457.29      7.82 o 
  -3   2   2    12216.12    11836.99    177.98 o 
  -2   2   2     8530.63     8588.99    181.35 o 
  -1   2   2     8766.29     9803.14    136.21 o 
   1   2   2     2975.75     3356.16     39.85 o 
   2   2   2     9751.17    10432.52    113.56 o 
   3   2   2    20002.25    20154.33    192.83 o 
   4   2   2     9708.93     9671.13     94.34 o 
   5   2   2     5244.30     5283.60     57.34 o 
   6   2   2     2188.46     2205.20     36.77 o 
   7   2   2     2776.92     2755.25     91.26 o 
   8   2   2      503.99      527.14     28.53 o 
   9   2   2      297.63      374.45     25.04 o 
 -11   3   2       41.71       27.57      7.06 o 
 -10   3   2      123.17      107.58      8.37 o 
  -9   3   2       34.19       22.06      5.15 o 
  -8   3   2      265.27      225.93      9.16 o 
  -7   3   2      727.96      719.23     16.83 o 
  -6   3   2     2424.99     2356.86     43.80 o 
  -5   3   2     5841.06     5853.66     72.60 o 
  -4   3   2    12444.04    12717.52    170.56 o 
  -3   3   2    13103.25    14047.12    295.85 o 
  -2   3   2     7470.46     8377.24    165.48 o 
  -1   3   2     9579.02     9946.22    125.82 o 
   0   3   2    10636.87    10407.35    111.92 o 
   1   3   2     8990.00     8774.61    145.49 o 
   2   3   2     1458.47     1321.10     20.65 o 
   3   3   2     1056.28     1059.80     13.59 o 
   4   3   2       27.67       25.11      2.69 o 
   5   3   2      847.15      798.73     15.38 o 
   6   3   2       27.33       16.14      5.00 o 
   7   3   2      533.25      539.67     34.59 o 
   8   3   2      486.62      460.80     27.62 o 
   9   3   2      481.18      460.93     29.95 o 
 -11   4   2      740.76      710.27     31.05 o 
 -10   4   2     1918.85     1868.41     39.46 o 
  -9   4   2      694.92      698.24     17.92 o 
  -8   4   2     2550.48     2625.67     49.99 o 
  -7   4   2     2224.52     2137.11     40.35 o 
  -6   4   2     2963.73     2968.00     43.48 o 
  -5   4   2     2095.80     2112.95     29.81 o 
  -4   4   2     7428.61     8163.97    141.21 o 
  -3   4   2       47.93       21.30      5.81 o 
  -2   4   2      120.14       90.19      3.42 o 
  -1   4   2       54.43       52.25      2.05 o 
   0   4   2     5039.93     6001.44     65.28 o 
   1   4   2     2204.53     2719.80     34.04 o 
   2   4   2     2286.24     2257.83     35.72 o 
   3   4   2     1804.73     1760.21     25.52 o 
   4   4   2     8352.96     8441.10    105.56 o 
   5   4   2       42.75       34.22      4.39 o 
   6   4   2     2239.64     2313.33     47.11 o 
   7   4   2     1737.90     1886.62     49.38 o 
   8   4   2     1747.17     1928.67     64.41 o 
 -11   5   2      629.21      672.72     21.12 o 
 -10   5   2      138.54      129.16     13.04 o 
  -9   5   2     1139.99     1142.46     25.08 o 
  -8   5   2      185.45      171.27      6.99 o 
  -7   5   2       41.84       32.33      5.31 o 
  -6   5   2      767.51      855.52     13.51 o 
  -5   5   2      379.83      340.24      8.07 o 
  -4   5   2      255.97      248.73     14.97 o 
  -3   5   2     2076.05     2098.67     49.41 o 
  -2   5   2     3881.03     3804.74     51.21 o 
  -1   5   2    13225.47    13781.53    165.43 o 
   0   5   2     7375.73     7416.88     75.41 o 
   1   5   2     7963.40     8129.76    104.50 o 
   2   5   2     2959.66     2940.48     41.80 o 
   3   5   2     5635.99     5652.48     79.71 o 
   4   5   2      691.40      700.84     15.00 o 
   5   5   2     1654.67     1573.14     30.85 o 
   6   5   2      617.99      622.39     23.69 o 
   7   5   2      226.34      246.02     21.94 o 
 -11   6   2       61.97       61.39      8.69 o 
 -10   6   2      825.92      810.02     19.84 o 
  -9   6   2      541.21      539.36     18.96 o 
  -8   6   2      671.50      634.80     14.24 o 
  -7   6   2     3628.50     3524.15     77.43 o 
  -6   6   2     5107.41     5361.67    168.19 o 
  -5   6   2     5458.19     5727.08    179.03 o 
  -4   6   2     3762.63     3828.25    123.14 o 
  -3   6   2     2799.16     2817.26     53.97 o 
  -2   6   2     2461.15     2477.19     34.58 o 
  -1   6   2     6003.97     6122.46     91.38 o 
   0   6   2      835.39      781.38     15.32 o 
   1   6   2      278.45      295.23     10.63 o 
   2   6   2       45.78       59.00      4.28 o 
   3   6   2       13.90       17.35      4.83 o 
   4   6   2      683.61      690.98     15.55 o 
   5   6   2      300.97      328.67     16.24 o 
   6   6   2      651.19      693.14     35.11 o 
   7   6   2      799.22      745.80     38.34 o 
 -10   7   2      653.16      680.24     16.97 o 
  -9   7   2     1320.65     1317.86     26.48 o 
  -8   7   2     1789.25     1801.36     41.60 o 
  -7   7   2     1316.46     1331.03     43.11 o 
  -6   7   2      760.80      865.97     37.56 o 
  -5   7   2      361.18      340.63     21.30 o 
  -4   7   2      129.04      116.68     13.04 o 
  -3   7   2      125.20      122.85      3.83 o 
  -2   7   2       23.86       28.23      2.86 o 
  -1   7   2      506.27      515.23     11.87 o 
   0   7   2     1154.89     1081.93     21.30 o 
   1   7   2     2219.02     2106.53     32.38 o 
   2   7   2     1370.79     1355.43     23.40 o 
   3   7   2     1875.95     1882.55     31.31 o 
   4   7   2     1565.38     1598.01     33.00 o 
   5   7   2     1112.59     1150.91     29.64 o 
   6   7   2      790.27      777.29     37.43 o 
 -10   8   2      146.63      148.00      7.50 o 
  -9   8   2       85.41       85.45      9.16 o 
  -8   8   2        2.17        4.39      4.52 o 
  -6   8   2      546.99      572.58     30.59 o 
  -5   8   2     1121.11     1149.42     47.76 o 
  -4   8   2     1241.23     1216.16     35.95 o 
  -3   8   2     2318.74     2234.81     43.23 o 
  -2   8   2     3310.76     3312.66     53.68 o 
  -1   8   2     3521.40     3446.10     63.94 o 
   0   8   2     3194.68     3270.38     54.93 o 
   1   8   2     2257.84     2295.13     41.37 o 
   2   8   2     2633.06     2402.66     37.92 o 
   3   8   2      850.31      766.70     16.96 o 
   4   8   2      326.17      285.39     12.76 o 
  -9   9   2      532.43      518.63     21.68 o 
  -6   9   2     1047.57     1129.93     48.92 o 
  -5   9   2     1807.82     1921.55     73.31 o 
  -4   9   2      402.86      414.47     28.78 o 
  -3   9   2      431.64      422.88     10.32 o 
  -2   9   2      470.06      494.71     14.52 o 
  -1   9   2       69.67       83.05      5.83 o 
   0   9   2       85.69       89.12      8.22 o 
   1   9   2        0.18        0.00      4.55 o 
   2   9   2       43.42       31.97      4.89 o 
   3   9   2       97.52       74.82      7.08 o 
  -6  10   2      505.23      552.18     33.82 o 
  -5  10   2       41.43       26.16      6.11 o 
  -4  10   2        5.53        5.18      4.56 o 
  -3  10   2      397.88      398.21     10.87 o 
  -2  10   2      167.23      180.99      7.92 o 
  -1  10   2      976.83      964.53     23.71 o 
   0  10   2      627.52      647.27     19.29 o 
   1  10   2      739.01      749.43     22.31 o 
   2  10   2     1011.10     1016.40     34.60 o 
  -6  11   2      420.33      419.75     18.59 o 
  -5  11   2      511.31      521.21     23.36 o 
  -4  11   2      671.21      726.67     21.22 o 
  -3  11   2      422.14      457.29     13.70 o 
  -2  11   2      870.05      916.35     22.84 o 
  -1  11   2      574.14      564.67     33.69 o 
  -1 -11   3      346.54      362.50     18.89 o 
   0 -11   3      421.70      395.91     16.15 o 
   1 -11   3       49.82       34.33      6.19 o 
   2 -11   3       38.01       29.16      5.78 o 
   3 -11   3        5.64        0.00      4.15 o 
   4 -11   3       14.52       11.19      4.15 o 
   5 -11   3       75.75       77.15      7.39 o 
   6 -11   3      159.95      148.31     12.39 o 
   7 -11   3      317.30      327.08     20.26 o 
  -3 -10   3        0.82        0.00      4.94 o 
  -2 -10   3       12.04        3.12      6.53 o 
  -1 -10   3       92.19       77.91      8.36 o 
   0 -10   3      121.09      118.22      7.47 o 
   1 -10   3     1017.41     1019.16     21.70 o 
   2 -10   3     1031.62     1010.39     24.80 o 
   3 -10   3     1614.98     1703.18     30.75 o 
   4 -10   3     1044.53     1091.21     21.08 o 
   5 -10   3      786.10      835.27     19.50 o 
   6 -10   3      595.16      617.64     22.13 o 
   7 -10   3      629.81      629.86     30.27 o 
   8 -10   3      388.00      401.81     21.68 o 
  -4  -9   3      678.72      719.86     18.93 o 
  -3  -9   3      881.09      913.79     18.96 o 
  -2  -9   3      746.08      784.87     16.19 o 
  -1  -9   3      814.86      792.65     18.79 o 
   0  -9   3     1799.82     1764.17     32.82 o 
   1  -9   3     1270.33     1285.07     24.79 o 
   2  -9   3     1202.94     1236.22     23.44 o 
   3  -9   3      966.23      937.01     18.57 o 
   4  -9   3      755.01      717.36     17.48 o 
   5  -9   3       62.58       57.29     13.17 o 
   6  -9   3       11.71       18.97      7.10 o 
   7  -9   3        8.83        9.12      3.53 o 
   8  -9   3        9.25       10.27      3.25 o 
   9  -9   3       14.96       17.64      4.55 o 
  -5  -8   3     1042.29     1018.24     54.79 o 
  -4  -8   3      833.34      801.69     17.67 o 
  -3  -8   3      864.17      835.15     17.31 o 
  -2  -8   3     1097.08     1078.82     19.91 o 
  -1  -8   3       32.16       15.33      3.80 o 
   0  -8   3      105.68       98.68      5.94 o 
   1  -8   3        8.43        5.05      3.86 o 
   2  -8   3       27.22       14.87      3.58 o 
   3  -8   3      770.79      756.94     15.11 o 
   4  -8   3      550.95      547.00     17.55 o 
   5  -8   3     1297.91     1305.91     31.30 o 
   6  -8   3     1400.15     1425.07     33.76 o 
   7  -8   3      224.36      234.26      9.71 o 
   8  -8   3     1344.22     1339.63     27.42 o 
   9  -8   3      412.32      438.51     22.95 o 
  10  -8   3      874.02      862.41     54.41 o 
  -6  -7   3        2.40        0.13     10.33 o 
  -5  -7   3       89.53       94.70      7.56 o 
  -4  -7   3       19.62        7.60      4.74 o 
  -3  -7   3      170.91      157.74      6.88 o 
  -2  -7   3      333.87      314.01     13.95 o 
  -1  -7   3      990.99      985.24     19.83 o 
   0  -7   3     2672.00     2727.86     45.45 o 
   1  -7   3     2615.20     2618.10     43.13 o 
   2  -7   3     2355.69     2306.15     38.07 o 
   3  -7   3     2425.07     2488.07     43.60 o 
   4  -7   3     2163.31     2146.96     37.90 o 
   5  -7   3      876.86      899.09     21.18 o 
   6  -7   3      921.89      956.48     36.92 o 
   7  -7   3      677.64      724.68     16.28 o 
   8  -7   3      245.48      229.28      8.56 o 
   9  -7   3       14.86       17.85      4.60 o 
  10  -7   3       26.29       32.04      5.83 o 
  -7  -6   3      774.30      768.00     37.56 o 
  -6  -6   3     1875.73     1875.47     67.64 o 
  -5  -6   3     2701.77     2749.73     47.89 o 
  -4  -6   3     4339.94     4465.45     64.93 o 
  -3  -6   3     2063.31     2096.82     32.90 o 
  -2  -6   3     4558.76     4482.13     63.46 o 
  -1  -6   3     3363.05     3313.70     47.43 o 
   0  -6   3     1751.16     1773.80     30.48 o 
   1  -6   3     2202.90     2321.24     32.80 o 
   2  -6   3     1642.84     1728.78     24.14 o 
   3  -6   3      212.15      223.52      6.26 o 
   4  -6   3      133.82      149.80      5.27 o 
   5  -6   3        1.96        6.68      2.16 o 
   6  -6   3      289.37      314.96      8.60 o 
   7  -6   3      306.84      316.00     13.06 o 
   8  -6   3      916.57      890.07     20.49 o 
   9  -6   3      987.97      985.50     23.06 o 
  10  -6   3      695.25      679.53     22.56 o 
  -8  -5   3     1608.62     1688.12     48.08 o 
  -7  -5   3     1731.02     1607.12     61.44 o 
  -6  -5   3     2283.51     2318.20     79.64 o 
  -5  -5   3      317.82      333.70     10.29 o 
  -4  -5   3      527.13      473.02     11.29 o 
  -3  -5   3      410.45      350.96     10.74 o 
  -2  -5   3        2.15        0.00      2.84 o 
  -1  -5   3      794.87      840.22     13.10 o 
   0  -5   3     5110.17     5468.66     62.68 o 
   1  -5   3     3141.88     3219.02     48.38 o 
   2  -5   3     2086.57     2012.31     46.71 o 
   3  -5   3     3092.64     3236.98     81.85 o 
   4  -5   3     2092.98     2122.24     37.40 o 
   5  -5   3     2252.79     2346.77     32.76 o 
   6  -5   3     2855.74     2846.69     52.37 o 
   7  -5   3     2352.97     2286.89     43.78 o 
   8  -5   3     1118.00     1064.37     23.86 o 
   9  -5   3      723.83      723.21     18.84 o 
  10  -5   3      200.68      208.99     11.19 o 
  -9  -4   3       93.69       69.70     14.59 o 
  -8  -4   3      143.88      126.62     12.04 o 
  -7  -4   3        7.41        0.00      6.06 o 
  -6  -4   3       21.59        7.29      6.11 o 
  -5  -4   3      160.75      187.88      6.40 o 
  -4  -4   3     2154.62     2147.85     29.92 o 
  -3  -4   3     3401.91     3446.54     38.07 o 
  -2  -4   3     4009.87     4087.23     48.44 o 
  -1  -4   3     5810.36     6132.60     76.07 o 
   0  -4   3    11495.95    11933.40    154.69 o 
   1  -4   3    14468.23    14524.95    229.14 o 
   2  -4   3     6549.05     6570.53    109.54 o 
   3  -4   3     4296.79     4198.73     71.26 o 
   4  -4   3     1758.72     1756.64     22.47 o 
   5  -4   3     3054.20     2979.07     41.24 o 
   6  -4   3     1489.27     1412.21     28.25 o 
   7  -4   3      411.52      417.72     18.83 o 
   8  -4   3        1.44        4.38      3.73 o 
   9  -4   3      169.13      171.53     11.41 o 
  10  -4   3      155.94      166.85      9.98 o 
  -9  -3   3      896.20      796.65     38.21 o 
  -8  -3   3     1699.58     1725.35     63.25 o 
  -7  -3   3     2567.03     2766.08     65.07 o 
  -6  -3   3     2900.92     3017.07     61.50 o 
  -5  -3   3     4462.49     4583.09     47.58 o 
  -4  -3   3     8201.24     8353.49     83.21 o 
  -3  -3   3    10466.53    10449.79    116.48 o 
  -2  -3   3     7413.63     7163.05     78.46 o 
  -1  -3   3      664.79      505.51      8.11 o 
   0  -3   3      209.83      193.92      4.08 o 
   1  -3   3       18.32        5.00      1.13 o 
   2  -3   3       10.87       13.17      2.88 o 
   3  -3   3     6806.67     7231.36    105.07 o 
   4  -3   3     3742.46     3964.61     53.37 o 
   5  -3   3     2227.44     2347.74     39.30 o 
   6  -3   3      762.24      729.89     12.30 o 
   7  -3   3     2954.16     2939.62     47.01 o 
   8  -3   3     1614.49     1611.52     28.22 o 
   9  -3   3     1318.15     1302.06     24.32 o 
  10  -3   3     1367.29     1387.57     27.95 o 
 -10  -2   3      988.75     1007.95     43.24 o 
  -9  -2   3     1242.26     1282.24     50.60 o 
  -8  -2   3      808.09      872.52     27.24 o 
  -7  -2   3      920.56      907.36     18.93 o 
  -6  -2   3      390.95      367.43     10.13 o 
  -5  -2   3      233.38      216.89      4.89 o 
  -4  -2   3     1146.74     1232.75     14.73 o 
  -3  -2   3      874.28      883.64     10.87 o 
  -2  -2   3       52.92       34.07      2.50 o 
  -1  -2   3     1869.55     1552.85     20.96 o 
   0  -2   3     2910.41     2748.76     51.19 o 
   1  -2   3    11480.56    11670.20    150.64 o 
   2  -2   3       79.09       90.59      3.43 o 
   3  -2   3    11593.50    11781.54    136.12 o 
   4  -2   3     9624.63     9372.23    120.77 o 
   5  -2   3    16899.72    17116.08    244.26 o 
   6  -2   3     1911.84     1821.76     29.54 o 
   7  -2   3     1398.90     1384.21     25.06 o 
   8  -2   3      615.12      549.03     13.33 o 
   9  -2   3      467.46      424.99     13.37 o 
  10  -2   3      334.23      332.05     11.85 o 
 -10  -1   3       18.56        7.25      7.15 o 
  -9  -1   3        0.38        0.00      4.97 o 
  -8  -1   3      449.28      437.14     12.92 o 
  -7  -1   3      833.93      846.71     17.52 o 
  -6  -1   3      821.06      774.05     13.96 o 
  -5  -1   3     3404.50     3324.56     37.35 o 
  -4  -1   3    15857.16    16235.22    170.41 o 
  -3  -1   3    10271.59     9553.34    108.48 o 
  -2  -1   3    14032.63    13236.67    196.96 o 
  -1  -1   3     4746.64     5082.29     81.12 o 
   0  -1   3    10345.84    11714.12    219.30 o 
   1  -1   3     4104.11     4515.10     85.56 o 
   2  -1   3     4009.17     3730.67     44.16 o 
   3  -1   3     5394.00     4950.95     63.32 o 
   4  -1   3     3231.71     3151.04     38.53 o 
   5  -1   3      302.05      305.11      7.27 o 
   6  -1   3       37.73       34.89      3.61 o 
   7  -1   3      241.85      245.48     11.96 o 
   8  -1   3      447.60      427.24     12.01 o 
   9  -1   3      331.96      330.99     11.37 o 
  10  -1   3      729.06      736.39     20.68 o 
 -11   0   3      533.17      559.60     18.66 o 
 -10   0   3      735.11      727.07     18.21 o 
  -9   0   3     3035.30     2909.18     49.79 o 
  -8   0   3     3511.71     3466.53     56.95 o 
  -7   0   3     3877.10     3682.66     57.19 o 
  -6   0   3     3746.35     3854.42     60.90 o 
  -5   0   3      465.08      374.86      6.55 o 
  -4   0   3     2429.83     2625.95     31.28 o 
  -3   0   3     2586.81     2954.22     37.24 o 
  -2   0   3     1414.82     1578.71     29.98 o 
  -1   0   3        3.24        0.00      1.38 o 
   1   0   3     1402.53     1614.53     39.31 o 
   2   0   3     3151.32     3038.62     36.78 o 
   3   0   3     3941.09     3764.96     45.31 o 
   4   0   3     4457.16     4329.60     48.62 o 
   5   0   3     4911.78     4835.15     59.55 o 
   6   0   3     2917.97     2777.16     44.34 o 
   7   0   3     1727.12     1619.00     29.85 o 
   8   0   3     1475.60     1484.39     28.83 o 
   9   0   3      697.05      722.19     20.85 o 
  10   0   3      900.33      905.98     39.50 o 
 -11   1   3      614.63      626.35     16.48 o 
 -10   1   3      321.40      332.76     11.10 o 
  -9   1   3      774.54      800.91     17.71 o 
  -8   1   3      930.04      922.43     18.76 o 
  -7   1   3      152.88      145.65      5.94 o 
  -6   1   3        0.14        0.00      3.91 o 
  -5   1   3     1351.15     1271.35     21.59 o 
  -4   1   3     7590.55     7937.51     90.20 o 
  -3   1   3     6840.89     7690.44    121.99 o 
  -2   1   3     2758.49     3311.50     39.71 o 
  -1   1   3      832.28      876.06     13.52 o 
   0   1   3     1134.20      951.14     21.02 o 
   1   1   3     6925.65     5969.31     70.03 o 
   2   1   3    10787.39    10220.17    104.08 o 
   3   1   3    10651.00    10758.22    103.93 o 
   4   1   3     6667.21     6721.71     66.50 o 
   5   1   3     3160.63     3190.31     38.36 o 
   6   1   3      803.16      803.29     15.24 o 
   7   1   3      348.95      316.31     10.96 o 
   8   1   3      525.49      550.83     21.56 o 
   9   1   3       32.06       21.43     10.33 o 
 -11   2   3        3.94        3.26      5.83 o 
 -10   2   3      371.83      331.21     10.45 o 
  -9   2   3     1068.13     1004.78     19.79 o 
  -8   2   3      952.09      888.27     17.40 o 
  -7   2   3     3030.18     2969.08     47.22 o 
  -6   2   3     5949.97     6055.05     81.07 o 
  -5   2   3    12931.29    13388.98    180.32 o 
  -4   2   3    12275.96    12529.39    153.36 o 
  -3   2   3    16465.07    16737.12    251.01 o 
  -2   2   3     7105.85     6776.28     98.50 o 
  -1   2   3     9828.56     9638.40    110.94 o 
   0   2   3     4563.91     4743.14     55.46 o 
   1   2   3      504.06      588.71     10.51 o 
   2   2   3       14.35       11.78      1.52 o 
   3   2   3      235.75      252.70      4.86 o 
   4   2   3       21.17       22.69      2.43 o 
   5   2   3       69.65       71.14      3.84 o 
   6   2   3       20.93       19.18      4.09 o 
   7   2   3     2869.53     2911.68     96.42 o 
   8   2   3     1199.29     1289.72     51.37 o 
   9   2   3     1340.46     1352.19     54.86 o 
 -11   3   3      883.43      920.35     24.82 o 
 -10   3   3     1948.07     1968.58     41.87 o 
  -9   3   3     1957.44     1873.33     38.94 o 
  -8   3   3      891.47      863.70     20.34 o 
  -7   3   3     3246.20     3219.64     59.68 o 
  -6   3   3     3783.56     3871.22     60.03 o 
  -5   3   3     3303.21     3277.38     38.30 o 
  -4   3   3       87.10       94.44      3.22 o 
  -3   3   3      918.48      869.76     20.77 o 
  -2   3   3      312.41      252.85      5.09 o 
  -1   3   3     1117.69     1029.01     13.53 o 
   0   3   3     3377.46     3381.65     35.48 o 
   1   3   3     4508.78     4683.25     61.26 o 
   2   3   3     6650.37     6825.07     77.39 o 
   3   3   3     5832.48     5853.75     61.53 o 
   4   3   3     3275.13     3198.43     38.05 o 
   5   3   3     3204.92     3196.92     46.11 o 
   6   3   3     1534.78     1496.56     33.07 o 
   7   3   3      745.65      815.36     27.01 o 
   8   3   3     1219.72     1149.16     48.92 o 
 -11   4   3      156.07      141.84      9.58 o 
 -10   4   3      267.56      242.72     11.14 o 
  -9   4   3        1.20        3.57      6.43 o 
  -8   4   3      532.82      537.74     15.70 o 
  -7   4   3      392.17      361.71      9.95 o 
  -6   4   3      237.83      220.33      4.81 o 
  -5   4   3     4144.35     4340.13     59.46 o 
  -4   4   3      314.07      230.42     12.13 o 
  -3   4   3     6675.18     6766.56    141.37 o 
  -2   4   3     8051.59     8583.47    125.28 o 
  -1   4   3     9214.66     9637.60    113.18 o 
   0   4   3    13261.48    13960.82    149.83 o 
   1   4   3     5681.50     5803.56     69.34 o 
   2   4   3     4267.49     4209.48     56.26 o 
   3   4   3     3380.96     3325.30     45.27 o 
   4   4   3     1507.00     1451.78     27.91 o 
   5   4   3      490.69      445.71     11.66 o 
   6   4   3      198.98      187.23     10.29 o 
   7   4   3        0.08        0.00      6.33 o 
   8   4   3       40.63       51.34     18.65 o 
 -11   5   3      197.97      171.02     16.52 o 
 -10   5   3      953.90      891.14     29.72 o 
  -9   5   3     2270.79     2247.70     44.02 o 
  -8   5   3     1213.35     1181.84     29.96 o 
  -7   5   3     3503.67     3545.25     63.64 o 
  -6   5   3     3697.15     3646.37     55.61 o 
  -5   5   3     6617.15     6910.56    120.20 o 
  -4   5   3     3686.67     3721.50     81.44 o 
  -3   5   3     3995.66     4044.79     87.21 o 
  -2   5   3     4242.78     4403.11     59.06 o 
  -1   5   3      490.06      488.00      8.23 o 
   0   5   3      240.53      218.36      5.46 o 
   1   5   3        0.44        4.42      2.11 o 
   2   5   3      217.36      202.74      8.06 o 
   3   5   3     2479.41     2450.89     37.84 o 
   4   5   3     1530.36     1482.30     25.88 o 
   5   5   3     1535.74     1426.39     47.91 o 
   6   5   3     1515.14     1484.15     42.57 o 
   7   5   3     1379.63     1485.66     59.89 o 
 -11   6   3      652.20      647.41     22.16 o 
 -10   6   3      322.55      323.09     11.24 o 
  -9   6   3     1476.53     1476.58     30.01 o 
  -8   6   3      656.15      678.84     15.01 o 
  -7   6   3      235.39      218.91     11.29 o 
  -6   6   3       69.37       65.31     10.20 o 
  -5   6   3        0.59        4.65      6.45 o 
  -4   6   3      211.97      235.56     16.01 o 
  -3   6   3      473.74      473.52      9.21 o 
  -2   6   3      546.22      559.09      8.82 o 
  -1   6   3     1372.74     1373.95     23.49 o 
   0   6   3     2453.06     2375.08     40.07 o 
   1   6   3     1495.00     1419.13     22.99 o 
   2   6   3     2660.86     2523.78     38.49 o 
   3   6   3     2415.65     2444.60     38.41 o 
   4   6   3     2326.46     2339.37     38.05 o 
   5   6   3     1225.19     1281.29     37.81 o 
   6   6   3      863.65      868.69     30.63 o 
 -10   7   3        0.87        0.00      3.76 o 
  -9   7   3       10.90        7.75      3.50 o 
  -8   7   3      491.86      481.61     13.98 o 
  -7   7   3     1754.17     1648.68     52.66 o 
  -6   7   3     2379.83     2429.97     83.64 o 
  -5   7   3     2351.19     2449.34     84.29 o 
  -4   7   3     2198.57     2138.90     49.51 o 
  -3   7   3     2623.45     2656.55     41.40 o 
  -2   7   3     3473.34     3543.60     56.43 o 
  -1   7   3     2553.70     2529.56     42.30 o 
   0   7   3     2713.59     2659.12     45.18 o 
   1   7   3     1586.91     1507.52     24.61 o 
   2   7   3      827.62      771.42     15.75 o 
   3   7   3      193.36      192.93      8.07 o 
   4   7   3       61.08       67.45      6.50 o 
   5   7   3        1.62        1.16      9.68 o 
 -10   8   3      358.93      359.80     10.48 o 
  -9   8   3      677.93      693.01     27.75 o 
  -8   8   3      872.25      827.12     29.30 o 
  -6   8   3     1047.61     1154.71     47.63 o 
  -5   8   3     2081.10     2296.90     82.09 o 
  -4   8   3      513.74      556.87     17.22 o 
  -3   8   3       14.74       19.55      2.74 o 
  -2   8   3       56.33       51.53      5.98 o 
  -1   8   3       15.91       19.15      6.33 o 
   0   8   3       67.29       64.05      5.61 o 
   1   8   3      391.05      342.41     11.52 o 
   2   8   3      565.28      537.28     18.62 o 
   3   8   3      534.26      573.45     14.40 o 
   4   8   3      493.48      478.66     15.14 o 
  -9   9   3      188.25      158.12     11.49 o 
  -6   9   3       58.35       42.72     12.78 o 
  -5   9   3       52.68       63.15      7.42 o 
  -4   9   3       59.94       64.26      6.52 o 
  -3   9   3     1562.37     1656.94     41.42 o 
  -2   9   3     1518.95     1482.66     29.49 o 
  -1   9   3     1304.60     1306.87     27.65 o 
   0   9   3      983.12      987.75     35.42 o 
   1   9   3     1282.25     1349.21     49.31 o 
   2   9   3     1224.91     1213.82     24.29 o 
   3   9   3      714.68      719.27     19.79 o 
  -6  10   3      216.89      252.73     23.62 o 
  -5  10   3     2295.40     2400.14     66.67 o 
  -4  10   3      930.12      963.56     22.07 o 
  -3  10   3      788.20      795.22     17.21 o 
  -2  10   3      281.24      292.20     12.71 o 
  -1  10   3      517.79      535.35     16.29 o 
   0  10   3      174.72      180.40     10.38 o 
   1  10   3       30.88       34.28      7.64 o 
  -6  11   3      265.25      258.80     14.33 o 
  -5  11   3      132.71      128.43     11.49 o 
  -4  11   3       50.60       46.56      6.17 o 
  -3  11   3        0.00        0.00      5.11 o 
  -2  11   3       47.28       41.85      7.76 o 
  -1  11   3      141.15      156.45     12.02 o 
  -1 -11   4      305.45      271.28     16.33 o 
   0 -11   4      460.61      461.52     16.55 o 
   1 -11   4      593.75      609.44     18.06 o 
   2 -11   4      819.99      857.88     21.64 o 
   3 -11   4      614.85      655.86     17.30 o 
   4 -11   4      458.90      503.57     14.02 o 
   5 -11   4       78.40       70.41      6.71 o 
   6 -11   4      239.58      263.49     12.03 o 
  -3 -10   4      640.89      683.01     17.66 o 
  -2 -10   4      674.71      722.72     22.07 o 
  -1 -10   4     1294.02     1286.68     31.13 o 
   0 -10   4     1000.91     1019.37     22.54 o 
   1 -10   4      797.28      779.40     18.18 o 
   2 -10   4      666.91      649.79     15.59 o 
   3 -10   4      170.84      140.76      8.55 o 
   4 -10   4        1.69        0.00      3.62 o 
   5 -10   4        2.33        7.08      5.29 o 
   6 -10   4       31.03       36.68      5.12 o 
   7 -10   4       82.54       86.80      6.46 o 
   8 -10   4       79.51       91.70      7.36 o 
  -4  -9   4      226.45      205.20     10.10 o 
  -3  -9   4       43.82       52.76      8.95 o 
  -2  -9   4       30.10       22.34      4.59 o 
  -1  -9   4      150.86      148.26      8.09 o 
   0  -9   4      465.36      450.71     12.79 o 
   1  -9   4      345.20      339.69     10.42 o 
   2  -9   4      737.47      740.04     16.30 o 
   3  -9   4      418.78      405.71     11.76 o 
   4  -9   4     1443.24     1403.77     25.42 o 
   5  -9   4     1086.74     1101.37     22.41 o 
   6  -9   4     1213.58     1272.64     25.22 o 
   7  -9   4      957.74     1010.32     21.07 o 
   8  -9   4      486.42      516.05     13.42 o 
   9  -9   4      498.00      500.28     14.23 o 
  -5  -8   4      221.42      229.83     14.45 o 
  -4  -8   4      556.60      544.21     14.10 o 
  -3  -8   4      770.02      790.61     16.70 o 
  -2  -8   4      198.40      189.44      7.44 o 
  -1  -8   4     3940.72     3854.95     55.69 o 
   0  -8   4     2173.35     2123.99     37.37 o 
   1  -8   4     2153.13     2113.30     50.34 o 
   2  -8   4      784.05      802.61     16.55 o 
   3  -8   4     2405.63     2401.45     56.47 o 
   4  -8   4      532.12      533.71     12.47 o 
   5  -8   4      192.07      199.15      9.06 o 
   6  -8   4      224.64      232.53      7.71 o 
   7  -8   4       58.40       57.35      6.20 o 
   8  -8   4      166.52      157.37      9.62 o 
   9  -8   4        3.46        6.83      4.47 o 
  -7  -7   4      976.27     1003.05     45.18 o 
  -6  -7   4     1427.41     1410.80     55.63 o 
  -5  -7   4     1275.71     1370.99     32.45 o 
  -4  -7   4     4001.87     4018.10     59.72 o 
  -3  -7   4     2913.64     2867.57     43.75 o 
  -2  -7   4     2461.90     2385.97     36.63 o 
  -1  -7   4     3114.55     3098.79     45.31 o 
   0  -7   4     1545.04     1528.13     27.72 o 
   1  -7   4     1122.16     1138.09     21.34 o 
   2  -7   4      631.56      635.89     15.12 o 
   3  -7   4       16.58       20.44      3.01 o 
   4  -7   4      290.91      291.41     12.40 o 
   5  -7   4     1033.42     1011.72     19.56 o 
   6  -7   4     2301.77     2214.75     58.85 o 
   7  -7   4     1311.81     1266.70     27.28 o 
   8  -7   4     1151.98     1105.05     24.40 o 
   9  -7   4      574.74      598.84     16.62 o 
  10  -7   4      676.46      693.41     23.42 o 
  -7  -6   4      706.53      738.31     36.79 o 
  -6  -6   4      425.92      460.28     27.36 o 
  -5  -6   4      915.57      865.31     22.41 o 
  -4  -6   4      292.72      283.41      9.30 o 
  -3  -6   4       39.19       36.46      6.50 o 
  -2  -6   4      188.28      178.85      6.38 o 
  -1  -6   4      494.89      456.71      9.82 o 
   0  -6   4     5104.52     5281.45     65.59 o 
   1  -6   4     2111.50     2138.75     38.04 o 
   2  -6   4      917.22      902.72     15.73 o 
   3  -6   4     1480.36     1461.56     20.76 o 
   4  -6   4     2863.49     2869.48     50.27 o 
   5  -6   4     2927.50     2764.60     48.55 o 
   6  -6   4     3005.76     2869.73     53.24 o 
   7  -6   4     1874.77     1836.76     36.31 o 
   8  -6   4      846.22      881.57     20.73 o 
   9  -6   4      351.61      367.59     12.53 o 
  10  -6   4       11.17       16.61      5.55 o 
  -8  -5   4       54.10       56.43     14.59 o 
  -7  -5   4      146.87      170.90     18.20 o 
  -6  -5   4      462.88      497.07     27.11 o 
  -5  -5   4      382.87      385.52     10.70 o 
  -4  -5   4     1782.16     1751.36     28.38 o 
  -3  -5   4     3330.53     3182.31     46.49 o 
  -2  -5   4     6136.11     5956.71     82.11 o 
  -1  -5   4     7289.11     7041.02     87.55 o 
   0  -5   4     7315.06     7135.13    159.06 o 
   1  -5   4     5504.41     5462.38     91.10 o 
   2  -5   4     3202.80     3265.56     54.73 o 
   3  -5   4     1517.81     1594.10     22.28 o 
   4  -5   4     1296.41     1322.44     21.54 o 
   5  -5   4     2373.74     2421.22     42.85 o 
   6  -5   4      308.38      287.74      9.00 o 
   7  -5   4        0.75        3.19      3.39 o 
   8  -5   4      259.16      274.48     10.34 o 
   9  -5   4      225.99      219.57     10.11 o 
  10  -5   4      386.78      364.45     13.93 o 
  -9  -4   4      740.99      789.68     38.85 o 
  -8  -4   4     1974.53     2175.70     77.83 o 
  -7  -4   4     1035.58     1103.80     32.26 o 
  -6  -4   4     4091.37     4213.67     93.51 o 
  -5  -4   4     2491.76     2587.45     35.86 o 
  -4  -4   4     2904.60     2889.88     39.18 o 
  -3  -4   4     2963.36     3183.85     36.72 o 
  -2  -4   4      708.29      683.70     13.05 o 
  -1  -4   4        5.35       18.20      2.26 o 
   0  -4   4      552.84      637.52     13.09 o 
   1  -4   4      121.31      151.70      3.59 o 
   2  -4   4     4050.80     4149.24     61.38 o 
   3  -4   4     1257.44     1299.45     20.89 o 
   4  -4   4      628.61      572.41     11.06 o 
   5  -4   4     3329.94     3413.02     59.05 o 
   6  -4   4     1942.19     1939.70     37.84 o 
   7  -4   4     1851.89     1829.83     36.97 o 
   8  -4   4     1271.94     1268.26     28.35 o 
   9  -4   4     1522.78     1468.59     32.93 o 
  10  -4   4      697.31      680.56     20.25 o 
  -9  -3   4      444.05      409.69     25.82 o 
  -8  -3   4      295.67      316.11     21.94 o 
  -7  -3   4       66.06       84.55      9.62 o 
  -6  -3   4       71.57       64.16      7.51 o 
  -5  -3   4      135.38      124.71      4.05 o 
  -4  -3   4      539.11      488.34      7.58 o 
  -3  -3   4     1164.05     1059.16     13.76 o 
  -2  -3   4     9307.01     9827.25    109.53 o 
  -1  -3   4     4540.48     5020.54     63.77 o 
   0  -3   4     5765.20     6110.93     85.11 o 
   1  -3   4     3587.87     3695.18     47.66 o 
   2  -3   4     9485.64     9330.38    117.70 o 
   3  -3   4     5756.45     5617.45     65.56 o 
   4  -3   4     5349.74     5180.32     57.92 o 
   5  -3   4     4219.56     4126.51     54.40 o 
   6  -3   4     1340.71     1281.76     22.38 o 
   7  -3   4       65.64       59.13      3.89 o 
   8  -3   4      212.43      218.53      7.53 o 
   9  -3   4       98.27       99.53      5.74 o 
  10  -3   4        7.68        7.31      4.04 o 
 -10  -2   4      137.95      130.50     16.01 o 
  -9  -2   4      182.83      212.85     18.07 o 
  -8  -2   4     1620.29     1543.59     34.46 o 
  -7  -2   4     1352.57     1449.76     27.70 o 
  -6  -2   4     2159.61     2187.75     32.30 o 
  -5  -2   4     5508.29     5691.36     58.86 o 
  -4  -2   4     3428.68     3034.23     32.36 o 
  -3  -2   4    28208.92    31006.05    305.21 o 
  -2  -2   4      638.42      726.26     10.57 o 
  -1  -2   4     5115.07     5095.94     64.78 o 
   0  -2   4     3392.66     4047.33     88.86 o 
   1  -2   4   129149.79   124647.09   1701.53 o 
   2  -2   4      441.44      523.22      9.27 o 
   3  -2   4      364.63      311.84      8.27 o 
   4  -2   4      918.42      910.90     14.09 o 
   5  -2   4      226.89      266.92      7.26 o 
   6  -2   4      770.45      777.86     15.61 o 
   7  -2   4      552.32      548.26     12.84 o 
   8  -2   4      930.91      950.34     19.74 o 
   9  -2   4     1101.60     1130.12     30.29 o 
  10  -2   4      741.35      751.09     18.28 o 
 -10  -1   4     1137.46     1125.12     33.58 o 
  -9  -1   4     2977.38     3002.24     58.07 o 
  -8  -1   4     3865.49     3823.65     62.95 o 
  -7  -1   4     3042.44     2995.10     47.94 o 
  -6  -1   4     1801.68     1852.92     28.60 o 
  -5  -1   4      387.32      334.45      8.00 o 
  -4  -1   4      154.84      122.31      4.96 o 
  -3  -1   4     3583.02     3439.64     40.40 o 
  -2  -1   4        2.33        0.00      1.62 o 
  -1  -1   4      577.35      629.91     12.75 o 
   0  -1   4     8423.81     7816.89    181.86 o 
   1  -1   4     3272.89     2937.46     42.51 o 
   2  -1   4     3724.28     3466.00     49.68 o 
   3  -1   4     5488.89     5269.91     67.72 o 
   4  -1   4     5978.28     5765.42     81.97 o 
   5  -1   4     7347.81     7334.97    107.00 o 
   6  -1   4     3368.19     3479.90     56.13 o 
   7  -1   4     1101.68     1135.85     22.34 o 
   8  -1   4     1101.70     1160.88     23.56 o 
   9  -1   4      904.79      941.59     21.87 o 
  10  -1   4      357.96      356.60     16.65 o 
 -11   0   4      199.71      207.72     11.43 o 
 -10   0   4      206.36      209.96     13.18 o 
  -9   0   4      366.22      322.14     14.82 o 
  -8   0   4      290.51      237.71      9.15 o 
  -7   0   4        1.05        0.00      2.94 o 
  -6   0   4      766.47      762.44     15.50 o 
  -5   0   4     4293.67     4316.18     55.02 o 
  -4   0   4     7600.92     8065.77     99.52 o 
  -3   0   4    13153.03    13335.46    162.28 o 
  -2   0   4     7762.51     6999.94     83.34 o 
  -1   0   4     9843.75     9392.46    149.41 o 
   0   0   4     1652.87     1624.79     33.45 o 
   1   0   4    11497.41    13007.70    241.41 o 
   2   0   4     6510.42     6736.57     86.12 o 
   3   0   4     2651.68     2579.48     31.91 o 
   4   0   4     3350.08     3127.02     36.16 o 
   5   0   4     1618.25     1580.50     24.16 o 
   6   0   4      184.44      184.94      7.48 o 
   7   0   4       57.99       49.15      5.32 o 
   8   0   4       56.42       56.52      6.15 o 
   9   0   4      157.46      142.96      9.74 o 
  10   0   4       57.35       42.72     11.75 o 
 -11   1   4       79.45       71.22      6.73 o 
 -10   1   4      527.96      508.19     13.87 o 
  -9   1   4     1507.98     1459.79     27.55 o 
  -8   1   4     1573.48     1526.17     27.58 o 
  -7   1   4     3665.24     3579.69     57.05 o 
  -6   1   4     3595.91     3629.31     56.96 o 
  -5   1   4     9738.22    10034.69    122.81 o 
  -4   1   4    11934.70    12310.60    175.48 o 
  -3   1   4    20049.46    21074.93    221.10 o 
  -2   1   4     9653.34    10287.27    108.89 o 
  -1   1   4     9583.43    10612.94    146.12 o 
   0   1   4     4909.81     5300.63     80.55 o 
   1   1   4     1258.07     1204.73     23.45 o 
   2   1   4        4.70        0.00      1.25 o 
   3   1   4      357.96      358.01      5.81 o 
   4   1   4      511.62      504.52      7.69 o 
   5   1   4     1500.28     1591.36     22.93 o 
   6   1   4     1910.97     1960.87     35.14 o 
   7   1   4     3729.86     3850.62     73.13 o 
   8   1   4     2355.43     2368.02     81.32 o 
   9   1   4     1419.63     1419.83     55.37 o 
 -11   2   4      828.01      834.50     24.05 o 
 -10   2   4     1272.31     1206.78     23.42 o 
  -9   2   4      719.81      663.67     14.70 o 
  -8   2   4     1669.77     1554.12     32.60 o 
  -7   2   4     2289.71     2209.59     36.09 o 
  -6   2   4      201.90      164.41      4.39 o 
  -5   2   4      615.11      602.26      9.92 o 
  -4   2   4      281.61      252.78     12.10 o 
  -3   2   4     1734.02     1743.32     22.07 o 
  -2   2   4      410.81      456.59      7.91 o 
  -1   2   4      197.45      313.61      5.16 o 
   0   2   4     5304.40     6081.64     70.63 o 
   1   2   4     7605.15     7295.95    112.62 o 
   2   2   4     1111.79      853.48     12.75 o 
   3   2   4    12105.30    12173.81    118.02 o 
   4   2   4     3128.59     3109.13     32.94 o 
   5   2   4     2986.67     3059.27     43.82 o 
   6   2   4      181.12      180.94     12.54 o 
   7   2   4     3246.10     3287.55    107.39 o 
   8   2   4      456.97      490.10     28.40 o 
   9   2   4      265.92      263.06     22.07 o 
 -11   3   4       66.73       62.36      8.17 o 
 -10   3   4       20.47       10.19      5.95 o 
  -9   3   4      309.38      276.31     11.29 o 
  -8   3   4       50.61       33.27      5.80 o 
  -7   3   4      604.22      604.89     14.86 o 
  -6   3   4     1368.49     1454.76     24.25 o 
  -5   3   4     6131.39     6568.66     81.46 o 
  -4   3   4     2456.36     2434.54     38.20 o 
  -3   3   4     5397.51     5637.42     94.00 o 
  -2   3   4     7082.59     7408.46    108.28 o 
  -1   3   4     7743.22     7918.77     85.54 o 
   0   3   4     9851.91     9724.42    104.90 o 
   1   3   4     4152.72     4103.25     51.33 o 
   2   3   4     2420.10     2408.22     29.45 o 
   3   3   4     1012.75      936.04     13.56 o 
   4   3   4      493.64      475.17      9.98 o 
   5   3   4        2.07        0.00      3.70 o 
   6   3   4      495.23      518.04     16.62 o 
   7   3   4      195.93      157.11     14.39 o 
   8   3   4      219.82      207.42     20.14 o 
 -11   4   4      464.12      481.51     20.46 o 
 -10   4   4     3409.16     3360.56     65.14 o 
  -9   4   4     1639.74     1698.67     35.16 o 
  -8   4   4     1265.07     1274.61     26.78 o 
  -7   4   4     1595.55     1631.22     31.78 o 
  -6   4   4     4925.93     5156.03     64.54 o 
  -5   4   4      243.41      190.92      5.14 o 
  -4   4   4     2516.56     2669.98     46.15 o 
  -3   4   4      581.62      510.87      9.27 o 
  -2   4   4      281.73      265.35      6.23 o 
  -1   4   4     1268.88     1462.54     19.85 o 
   0   4   4     2528.50     2727.50     31.60 o 
   1   4   4     2822.96     3000.12     37.66 o 
   2   4   4     1650.53     1726.76     40.01 o 
   3   4   4      835.50      863.21     25.42 o 
   4   4   4     4675.31     4652.05     67.43 o 
   5   4   4     2387.67     2492.91     61.67 o 
   6   4   4      783.61      850.29     46.60 o 
   7   4   4     1086.41     1128.33     68.28 o 
   8   4   4     1127.97     1272.90     56.73 o 
 -11   5   4      860.08      898.96     32.48 o 
 -10   5   4      181.89      188.74      9.03 o 
  -9   5   4      770.39      727.92     24.08 o 
  -8   5   4      261.48      225.65      8.18 o 
  -7   5   4        3.93        0.00      2.64 o 
  -6   5   4      241.96      220.16      5.27 o 
  -5   5   4      272.92      292.66      7.78 o 
  -4   5   4       18.56       11.16      3.33 o 
  -3   5   4      849.10      817.02     22.80 o 
  -2   5   4     3635.48     3537.00     43.80 o 
  -1   5   4     6090.72     6011.56     71.94 o 
   0   5   4     4160.91     4187.96     54.93 o 
   1   5   4     2806.34     2790.42     45.22 o 
   2   5   4     2675.18     2622.00     39.54 o 
   3   5   4     3171.86     3021.78     45.64 o 
   4   5   4     3128.47     3157.28     48.44 o 
   5   5   4      569.89      594.37     22.51 o 
   6   5   4      411.92      421.74     20.01 o 
   7   5   4      195.92      169.99     20.01 o 
 -11   6   4        2.79        7.30     14.07 o 
 -10   6   4      303.15      276.95     10.46 o 
  -9   6   4      835.46      771.52     17.95 o 
  -8   6   4     1479.42     1423.25     27.84 o 
  -7   6   4     2705.21     2617.54     58.31 o 
  -6   6   4     3217.45     3263.89     46.38 o 
  -5   6   4     2490.54     2724.40     90.48 o 
  -4   6   4     1804.80     1914.80     53.55 o 
  -3   6   4     2947.76     2972.26     46.00 o 
  -2   6   4     2586.79     2491.47     48.94 o 
  -1   6   4     1888.79     1839.35     30.61 o 
   0   6   4     1002.95      938.26     15.77 o 
   1   6   4      383.38      376.01     11.71 o 
   2   6   4      205.61      202.27      7.24 o 
   3   6   4       16.60        6.53      3.64 o 
   4   6   4      229.88      210.77      9.06 o 
   5   6   4      290.97      361.51     18.34 o 
   6   6   4      371.64      377.16     25.94 o 
 -10   7   4      512.03      520.86     13.90 o 
  -9   7   4     1136.25     1157.82     23.68 o 
  -8   7   4     1471.41     1554.55     36.30 o 
  -7   7   4      859.37      907.01     31.37 o 
  -6   7   4      735.24      778.07     34.46 o 
  -5   7   4      852.64      842.99     36.66 o 
  -4   7   4       66.37       62.34      3.25 o 
  -3   7   4      328.06      303.85     13.49 o 
  -2   7   4      520.22      509.61     11.56 o 
  -1   7   4      516.58      491.31     12.08 o 
   0   7   4      720.31      701.41     16.05 o 
   1   7   4      516.85      529.70     11.67 o 
   2   7   4     1762.95     1764.57     29.38 o 
   3   7   4      970.38     1030.71     20.38 o 
   4   7   4     1159.02     1189.26     23.54 o 
   5   7   4      946.18     1002.27     43.37 o 
 -10   8   4       54.87       49.97      4.58 o 
  -9   8   4      135.16      129.08     10.84 o 
  -8   8   4       18.89        9.68      4.90 o 
  -6   8   4      247.81      250.54     19.23 o 
  -5   8   4      255.56      255.31      9.79 o 
  -4   8   4     2599.67     2574.19     61.19 o 
  -3   8   4     1403.89     1409.90     29.06 o 
  -2   8   4     4463.09     4512.83     72.11 o 
  -1   8   4     2531.35     2576.86     44.26 o 
   0   8   4     4339.11     4125.55     68.28 o 
   1   8   4      782.15      831.99     19.79 o 
   2   8   4     1216.18     1110.38     21.03 o 
   3   8   4      446.57      421.49     13.43 o 
   4   8   4      171.89      147.73     16.20 o 
  -9   9   4      550.52      579.68     23.49 o 
  -6   9   4      414.50      414.33     26.98 o 
  -5   9   4     2244.80     2406.10     65.83 o 
  -4   9   4      690.52      715.27     16.81 o 
  -3   9   4      160.53      192.19      8.51 o 
  -2   9   4      189.23      211.02     10.27 o 
  -1   9   4      610.09      570.59     14.85 o 
   0   9   4      108.68      100.60      7.31 o 
   1   9   4        7.03        0.00      6.64 o 
   2   9   4       77.43       64.23      5.91 o 
   3   9   4      163.44      159.61      9.01 o 
  -6  10   4       92.69      115.79      7.92 o 
  -5  10   4      120.53      129.86     11.29 o 
  -4  10   4       16.68       15.77      6.11 o 
  -3  10   4      377.90      383.61     13.15 o 
  -2  10   4      335.18      328.58     12.00 o 
  -1  10   4      372.57      390.11     14.20 o 
   0  10   4      666.22      608.10     29.52 o 
   1  10   4      546.63      563.09     23.55 o 
  -6  11   4      296.49      329.27     17.43 o 
  -5  11   4      382.18      421.69     16.07 o 
  -4  11   4      595.17      665.83     20.75 o 
  -3  11   4      550.10      571.02     20.06 o 
  -2  11   4      568.69      589.02     34.91 o 
  -1 -11   5      412.67      402.81     22.46 o 
   0 -11   5      500.42      450.70     16.26 o 
   1 -11   5      170.03      166.98      9.60 o 
   2 -11   5        4.74        0.00      5.71 o 
   3 -11   5        8.86        2.70      6.20 o 
   4 -11   5        5.64        6.21      4.43 o 
   5 -11   5       39.88       46.51      5.19 o 
   6 -11   5      141.12      145.15      9.14 o 
  -3 -10   5        0.87        0.00      5.29 o 
  -2 -10   5       13.68        1.61      6.20 o 
  -1 -10   5      239.89      216.95     16.76 o 
   0 -10   5      288.30      269.64     10.66 o 
   1 -10   5      833.31      824.74     18.97 o 
   2 -10   5     1425.46     1412.30     27.46 o 
   3 -10   5     1609.47     1660.86     35.16 o 
   4 -10   5     1120.60     1158.11     35.47 o 
   5 -10   5     1080.71     1164.51     22.68 o 
   6 -10   5     1037.44     1052.17     47.47 o 
   7 -10   5      591.15      627.87     24.42 o 
   8 -10   5      256.25      264.68     10.51 o 
  -4  -9   5      444.32      453.49     14.54 o 
  -3  -9   5      718.96      729.93     16.35 o 
  -2  -9   5      934.38      927.45     18.37 o 
  -1  -9   5      820.74      812.16     22.15 o 
   0  -9   5     1371.71     1398.19     27.48 o 
   1  -9   5     1775.64     1758.86     32.25 o 
   2  -9   5     1119.29     1126.40     22.35 o 
   3  -9   5      780.62      768.23     16.66 o 
   4  -9   5      382.92      372.68     11.43 o 
   5  -9   5      211.58      219.42      8.31 o 
   6  -9   5       63.78       72.23      5.56 o 
   7  -9   5      126.41      127.90      6.48 o 
   8  -9   5        0.85        2.77      4.04 o 
   9  -9   5       95.96       94.75      8.40 o 
  -6  -8   5     1084.89     1102.18     46.98 o 
  -5  -8   5     1003.11     1000.88     65.70 o 
  -4  -8   5     1405.44     1346.06     25.00 o 
  -3  -8   5      402.49      354.50     10.96 o 
  -2  -8   5     1325.51     1312.45     23.09 o 
  -1  -8   5      242.52      216.02      7.49 o 
   0  -8   5        0.68        0.00      3.40 o 
   1  -8   5      120.73      112.17      6.04 o 
   2  -8   5       74.92       62.65      6.22 o 
   3  -8   5      249.13      284.98      9.92 o 
   4  -8   5      702.97      698.14     22.66 o 
   5  -8   5      941.59      974.31     20.92 o 
   6  -8   5     2253.93     2304.53     43.94 o 
   7  -8   5      502.42      516.70     13.75 o 
   8  -8   5      591.52      622.36     31.36 o 
   9  -8   5      323.39      334.19     12.29 o 
  -7  -7   5      186.65      199.81     20.14 o 
  -6  -7   5       99.35       52.79     13.68 o 
  -5  -7   5        0.01        0.00      5.23 o 
  -4  -7   5      175.90      159.28      7.81 o 
  -3  -7   5      378.58      376.36     15.96 o 
  -2  -7   5     1192.64     1173.66     20.68 o 
  -1  -7   5     2490.66     2528.00     38.01 o 
   0  -7   5     3243.55     3267.86     53.77 o 
   1  -7   5     3345.91     3438.19     63.89 o 
   2  -7   5     1584.70     1495.09     34.98 o 
   3  -7   5     2807.64     2810.39     49.77 o 
   4  -7   5     3347.16     3359.63     58.93 o 
   5  -7   5     1856.84     1943.52     35.58 o 
   6  -7   5     1382.95     1412.98     36.45 o 
   7  -7   5      559.74      570.44     14.99 o 
   8  -7   5      183.42      188.83      9.28 o 
   9  -7   5       25.43       25.36      7.86 o 
  10  -7   5       23.21       39.60      8.78 o 
  -7  -6   5      572.10      582.39     32.40 o 
  -6  -6   5     1410.28     1463.72     56.02 o 
  -5  -6   5      687.29      681.19     19.79 o 
  -4  -6   5     4136.62     4193.53     61.22 o 
  -3  -6   5     4773.42     4798.22     68.47 o 
  -2  -6   5     4134.70     4116.61     58.82 o 
  -1  -6   5     3681.17     3651.38     52.10 o 
   0  -6   5     1371.66     1366.65     20.65 o 
   1  -6   5     1157.50     1106.46     22.04 o 
   2  -6   5     1468.32     1418.43     27.17 o 
   3  -6   5     1231.10     1188.80     23.10 o 
   4  -6   5      226.08      233.77     12.97 o 
   5  -6   5        2.72        6.07      2.92 o 
   6  -6   5      194.19      177.25      8.54 o 
   7  -6   5      392.76      388.76     11.96 o 
   8  -6   5      446.45      427.78     13.17 o 
   9  -6   5      444.25      429.59     21.12 o 
  10  -6   5      518.69      520.52     22.14 o 
  -8  -5   5     1149.33     1104.23     34.22 o 
  -7  -5   5     1777.20     1838.20     70.93 o 
  -6  -5   5     2903.53     2925.37     96.68 o 
  -5  -5   5     1776.78     1818.34     33.22 o 
  -4  -5   5      599.38      589.37     12.86 o 
  -3  -5   5      391.87      367.02     10.05 o 
  -2  -5   5      156.27      145.38      5.40 o 
  -1  -5   5       13.92        9.03      2.98 o 
   0  -5   5      927.00      920.59     27.81 o 
   1  -5   5     1347.49     1417.30     23.56 o 
   2  -5   5     2346.20     2388.25     37.23 o 
   3  -5   5     2663.54     2751.74     42.23 o 
   4  -5   5     5009.95     4971.02     85.12 o 
   5  -5   5     1229.86     1178.97     23.41 o 
   6  -5   5     2251.98     2235.34     43.28 o 
   7  -5   5     2161.60     2066.71     41.22 o 
   8  -5   5     1638.26     1599.80     34.13 o 
   9  -5   5      457.58      476.55     15.54 o 
  10  -5   5      403.17      430.99     30.12 o 
  -9  -4   5       76.60       87.13     14.84 o 
  -8  -4   5       38.91       32.27     11.75 o 
  -7  -4   5        0.13        0.00      5.98 o 
  -6  -4   5      156.26      175.91     11.59 o 
  -5  -4   5     1062.53     1076.23     19.52 o 
  -4  -4   5     1926.46     1956.80     25.69 o 
  -3  -4   5     4139.43     4204.58     45.91 o 
  -2  -4   5     6893.94     7063.92    123.23 o 
  -1  -4   5     7998.37     8085.15    101.68 o 
   0  -4   5    13081.78    12849.66    187.70 o 
   1  -4   5    12753.19    12805.33    161.12 o 
   2  -4   5     7667.47     7792.25    113.95 o 
   3  -4   5     1352.22     1363.27     29.64 o 
   4  -4   5     5110.86     5373.68    107.57 o 
   5  -4   5      751.12      702.36     15.69 o 
   6  -4   5      564.40      554.03     14.45 o 
   7  -4   5       87.59       87.63      9.76 o 
   8  -4   5       22.59       12.33      4.70 o 
   9  -4   5       79.42       69.51     12.73 o 
  10  -4   5       86.16       98.69     14.34 o 
  -9  -3   5      780.53      831.38     38.34 o 
  -8  -3   5      752.04      821.57     36.92 o 
  -7  -3   5     3146.78     3088.21     71.28 o 
  -6  -3   5     3593.03     3566.39     67.27 o 
  -5  -3   5     5249.31     5232.88     54.78 o 
  -4  -3   5     7460.36     7713.40     82.99 o 
  -3  -3   5     7465.44     7358.00     73.26 o 
  -2  -3   5     4973.62     4775.84     54.26 o 
  -1  -3   5     7173.05     7146.68    102.89 o 
   0  -3   5     3510.95     3643.26     62.25 o 
   1  -3   5     4291.42     4469.67     63.46 o 
   2  -3   5        3.39        0.89      1.59 o 
   3  -3   5      180.84      213.92      5.36 o 
   4  -3   5     1534.09     1672.96     20.17 o 
   5  -3   5     1301.82     1304.26     21.77 o 
   6  -3   5      969.70      930.86     17.77 o 
   7  -3   5     1235.92     1226.64     22.68 o 
   8  -3   5     2037.03     2028.59     35.28 o 
   9  -3   5     1272.25     1249.36     24.40 o 
  10  -3   5      795.14      808.68     18.32 o 
 -10  -2   5      933.21      961.48     42.08 o 
  -9  -2   5     1574.73     1571.62     58.21 o 
  -8  -2   5     1869.18     1764.39     42.82 o 
  -7  -2   5     1189.58     1234.55     24.65 o 
  -6  -2   5     1002.10      970.72     17.69 o 
  -5  -2   5      692.94      659.55      9.52 o 
  -4  -2   5      275.29      236.89      4.75 o 
  -3  -2   5     1887.75     2181.99     24.76 o 
  -2  -2   5      607.83      568.12      8.86 o 
  -1  -2   5      498.02      410.22      7.35 o 
   0  -2   5      621.17      574.81     18.31 o 
   1  -2   5     5458.43     5811.30     82.37 o 
   2  -2   5     9567.48     9751.97    135.41 o 
   3  -2   5    13021.54    13297.55    166.57 o 
   4  -2   5     9875.77    10068.84    127.07 o 
   5  -2   5     9210.33     9155.70    133.01 o 
   6  -2   5     2946.62     2840.73     46.50 o 
   7  -2   5      845.03      804.64     17.15 o 
   8  -2   5      857.35      823.22     18.16 o 
   9  -2   5      594.08      605.42     15.70 o 
  10  -2   5      170.59      157.79      8.77 o 
 -10  -1   5       25.53       16.25      7.68 o 
  -9  -1   5        0.98        0.00      5.01 o 
  -8  -1   5       64.72       64.15      6.26 o 
  -7  -1   5     1099.92     1074.76     21.66 o 
  -6  -1   5     2898.17     2948.81     48.39 o 
  -5  -1   5     2180.02     1919.89     24.16 o 
  -4  -1   5    10320.66    10157.93    107.67 o 
  -3  -1   5     6878.90     6716.34     82.55 o 
  -2  -1   5      795.98      901.44     13.76 o 
  -1  -1   5       72.45       89.59      3.80 o 
   1  -1   5    11922.57    12173.15    154.31 o 
   2  -1   5     8215.64     7752.14     98.63 o 
   3  -1   5     3558.79     3248.44     43.31 o 
   4  -1   5     1609.92     1553.76     25.83 o 
   5  -1   5      809.22      841.81     16.38 o 
   6  -1   5        0.14        0.00      2.87 o 
   7  -1   5      147.21      141.21      7.05 o 
   8  -1   5      176.65      156.17     16.12 o 
   9  -1   5      304.68      294.23     11.31 o 
  10  -1   5      358.27      364.61     19.69 o 
 -11   0   5      551.69      507.53     17.43 o 
 -10   0   5      548.07      560.95     20.56 o 
  -9   0   5     2863.72     2765.22     47.62 o 
  -8   0   5     3618.40     3757.69     61.26 o 
  -7   0   5     3832.13     3860.65     61.90 o 
  -6   0   5     4774.90     4960.47     77.08 o 
  -5   0   5     7119.67     7185.81     91.35 o 
  -4   0   5     7286.55     7476.88    108.37 o 
  -3   0   5     9222.85     9258.65    120.51 o 
  -2   0   5     2356.14     2283.23     30.01 o 
  -1   0   5      110.55       75.32      7.09 o 
   0   0   5     1035.56     1121.20     17.03 o 
   1   0   5     1718.07     1658.07     34.60 o 
   2   0   5     2315.71     2125.74     29.08 o 
   3   0   5     2707.02     2546.36     31.86 o 
   4   0   5     2979.24     2930.74     35.07 o 
   5   0   5     2192.76     2161.19     31.75 o 
   6   0   5     2703.27     2566.04     53.60 o 
   7   0   5     2669.69     2589.79     45.03 o 
   8   0   5     3178.66     3225.51     63.33 o 
   9   0   5      702.35      739.99     34.85 o 
 -11   1   5      633.22      633.56     16.43 o 
 -10   1   5      663.35      678.56     16.61 o 
  -9   1   5     1087.11     1145.11     22.93 o 
  -8   1   5      317.28      300.14      9.26 o 
  -7   1   5      117.78       95.99      5.06 o 
  -6   1   5       85.14       84.73      4.88 o 
  -5   1   5      835.27      858.68     13.10 o 
  -4   1   5      567.79      593.02     10.96 o 
  -3   1   5       47.54       75.14      2.72 o 
  -2   1   5     1511.67     1591.94     19.88 o 
  -1   1   5     5500.93     5049.61     59.67 o 
   0   1   5    20331.59    19378.49    220.40 o 
   1   1   5    14878.19    14515.18    167.67 o 
   2   1   5     4311.36     4148.02     44.12 o 
   3   1   5     1946.54     1910.93     21.07 o 
   4   1   5     4032.78     3917.35     41.22 o 
   5   1   5     3298.82     3232.16     46.03 o 
   6   1   5     2202.63     2290.06     40.37 o 
   7   1   5        7.28       17.54      6.79 o 
   8   1   5      364.90      365.54     24.52 o 
   9   1   5       46.88       40.79     12.13 o 
 -11   2   5        0.38        0.00      5.93 o 
 -10   2   5      202.26      190.36      8.50 o 
  -9   2   5      977.51      994.28     19.56 o 
  -8   2   5      741.61      732.39     14.93 o 
  -7   2   5     1579.28     1500.15     25.72 o 
  -6   2   5     4917.55     4867.60     65.76 o 
  -5   2   5    10309.43    10454.33    184.51 o 
  -4   2   5    11087.64    11371.51    148.41 o 
  -3   2   5     8701.24     8513.02    112.04 o 
  -2   2   5     6749.57     6700.57     78.31 o 
  -1   2   5     2977.67     3109.87     35.35 o 
   0   2   5     4080.24     4366.63     58.76 o 
   1   2   5     1601.77     1625.91     20.00 o 
   2   2   5      607.31      617.80      9.01 o 
   3   2   5       41.52       36.15      2.45 o 
   4   2   5      124.75      135.64      4.29 o 
   5   2   5      280.45      296.69     10.96 o 
   6   2   5       14.93        6.06      6.21 o 
   7   2   5     1070.09     1115.73     45.95 o 
   8   2   5      922.92      960.32     43.76 o 
   9   2   5      935.28     1007.95     45.82 o 
 -11   3   5     1323.48     1349.77     32.45 o 
 -10   3   5     1236.96     1286.02     30.07 o 
  -9   3   5     3684.20     3654.58     69.63 o 
  -8   3   5      966.51      933.79     21.53 o 
  -7   3   5      894.06      873.17     19.53 o 
  -6   3   5     1517.74     1516.99     29.73 o 
  -5   3   5     1469.82     1613.59     23.70 o 
  -4   3   5     1494.97     1659.09     21.25 o 
  -3   3   5       15.93       27.99      3.34 o 
  -2   3   5      164.89      151.72      4.32 o 
  -1   3   5     2414.77     2584.89     31.85 o 
   0   3   5     6819.21     7414.06     86.83 o 
   1   3   5     2452.72     2387.30     31.50 o 
   2   3   5     4455.66     4470.13     52.61 o 
   3   3   5     4059.99     3988.68     75.86 o 
   4   3   5     4054.59     4109.20     52.49 o 
   5   3   5      843.18      854.86     20.90 o 
   6   3   5     1765.32     1769.39     38.57 o 
   7   3   5      632.30      610.21     43.69 o 
   8   3   5      768.93      790.46     39.63 o 
 -11   4   5      221.01      216.35     11.16 o 
 -10   4   5      544.97      504.80     16.16 o 
  -9   4   5       31.62       17.29      5.14 o 
  -8   4   5      958.65      948.42     21.29 o 
  -7   4   5      114.20       92.81     11.17 o 
  -6   4   5       82.98       67.21      3.97 o 
  -5   4   5     4519.76     4876.00     75.15 o 
  -4   4   5     1051.57      960.07     16.25 o 
  -3   4   5     2228.03     2187.96     34.12 o 
  -2   4   5     5298.50     5483.36     70.79 o 
  -1   4   5     8484.68     8802.36    102.85 o 
   0   4   5     9210.50     9295.18    108.64 o 
   1   4   5     8245.99     8329.12    110.20 o 
   2   4   5     6272.73     6379.00     83.40 o 
   3   4   5     3879.78     3878.51     55.12 o 
   4   4   5     1451.03     1441.32     25.47 o 
   5   4   5      198.57      202.24     13.27 o 
   6   4   5      106.74      100.28     11.24 o 
   7   4   5       24.35       17.04     12.39 o 
 -11   5   5      431.45      374.46     13.98 o 
 -10   5   5      320.33      303.21     11.21 o 
  -9   5   5     2008.51     1940.54     38.85 o 
  -8   5   5     1619.27     1596.10     31.68 o 
  -7   5   5     2876.01     2966.52     54.19 o 
  -6   5   5     2422.63     2524.07     40.21 o 
  -5   5   5     3132.28     3192.19     50.18 o 
  -4   5   5     3875.04     3950.29     61.41 o 
  -3   5   5     3174.88     3233.91     49.29 o 
  -2   5   5     3364.67     3394.47     46.96 o 
  -1   5   5     1153.78     1148.45     19.69 o 
   0   5   5      256.32      255.27      6.24 o 
   1   5   5       10.37       12.38      2.64 o 
   2   5   5       14.81       12.07      3.12 o 
   3   5   5      353.97      330.70      9.88 o 
   4   5   5     1061.21      978.06     19.67 o 
   5   5   5      979.68      926.40     43.95 o 
   6   5   5      935.80      863.30     30.41 o 
   7   5   5      956.65      937.73     45.05 o 
 -11   6   5      514.04      532.90     19.71 o 
 -10   6   5      343.54      350.48     11.70 o 
  -9   6   5      669.55      656.14     22.68 o 
  -8   6   5      741.80      706.72     18.87 o 
  -7   6   5      248.13      239.11     14.97 o 
  -6   6   5       72.57       63.68      4.25 o 
  -5   6   5      251.95      251.00      7.85 o 
  -4   6   5      113.63      124.84      4.38 o 
  -3   6   5      197.36      203.69      7.57 o 
  -2   6   5      384.49      384.04     10.35 o 
  -1   6   5      682.51      701.13     14.00 o 
   0   6   5      813.37      852.60     15.00 o 
   1   6   5      760.37      761.54     18.81 o 
   2   6   5     1280.52     1313.33     23.03 o 
   3   6   5     1858.15     1914.15     32.04 o 
   4   6   5     1730.15     1727.60     30.42 o 
   5   6   5     1351.22     1352.59     40.43 o 
   6   6   5      817.82      903.66     42.59 o 
 -10   7   5       10.91        2.78      3.95 o 
  -9   7   5        7.11        0.00      3.45 o 
  -8   7   5      328.13      300.29     24.65 o 
  -7   7   5     1350.66     1394.27     47.24 o 
  -6   7   5     1898.46     1910.19     68.28 o 
  -5   7   5     1110.11     1076.07     21.77 o 
  -4   7   5     1845.44     1912.98     46.41 o 
  -3   7   5     3285.97     3447.02     63.70 o 
  -2   7   5     6189.38     6224.18    112.44 o 
  -1   7   5     1685.80     1628.11     29.62 o 
   0   7   5     1084.47     1014.53     21.21 o 
   1   7   5      660.39      656.41     13.65 o 
   2   7   5      643.48      651.48     14.56 o 
   3   7   5      203.91      238.69      9.33 o 
   4   7   5       51.75       44.28      8.94 o 
   5   7   5        6.67        0.26     10.58 o 
 -10   8   5      439.17      429.80     11.63 o 
  -9   8   5      408.28      392.13     19.23 o 
  -8   8   5      979.65      968.71     34.46 o 
  -7   8   5      577.50      531.66     21.30 o 
  -6   8   5     1458.87     1513.89     37.86 o 
  -5   8   5      601.81      598.94     36.92 o 
  -4   8   5     2464.61     2486.62     67.31 o 
  -3   8   5      226.63      226.26     11.44 o 
  -2   8   5       69.47       60.30      5.75 o 
  -1   8   5        0.21        5.79      3.74 o 
   0   8   5       59.95       50.39      5.83 o 
   1   8   5      258.60      226.39     10.00 o 
   2   8   5      482.30      484.39     13.58 o 
   3   8   5      580.26      565.30     16.15 o 
   4   8   5      424.47      430.09     16.93 o 
  -9   9   5       64.68       66.73      8.26 o 
  -8   9   5       28.83       36.79      6.07 o 
  -6   9   5        1.83        0.65      4.39 o 
  -5   9   5      172.96      171.10     19.36 o 
  -4   9   5      147.34      161.13      7.42 o 
  -3   9   5      400.09      395.63     12.67 o 
  -2   9   5      782.94      767.71     20.32 o 
  -1   9   5      889.90      886.64     20.11 o 
   0   9   5      896.83      882.32     25.36 o 
   1   9   5      827.59      862.01     24.18 o 
   2   9   5      707.13      725.13     17.05 o 
  -7  10   5      520.27      500.43     20.52 o 
  -6  10   5      778.68      805.95     30.59 o 
  -5  10   5      729.93      753.96     18.15 o 
  -4  10   5      961.94      991.84     23.52 o 
  -3  10   5      504.27      524.64     18.27 o 
  -2  10   5      376.37      383.12     30.40 o 
  -1  10   5      307.49      286.33     12.34 o 
   0  10   5      174.90      148.59     12.41 o 
  -5  11   5       90.29      111.07      8.78 o 
  -4  11   5        0.35        0.14      5.14 o 
  -3  11   5        5.88        6.02      8.58 o 
  -1 -11   6      257.30      257.27     16.20 o 
   0 -11   6      745.11      689.39     23.82 o 
   1 -11   6      992.27     1018.53     31.09 o 
   2 -11   6      444.77      466.59     15.18 o 
   3 -11   6      486.65      518.14     18.70 o 
   4 -11   6      567.82      621.65     17.11 o 
   5 -11   6      554.23      624.42     30.11 o 
   6 -11   6      172.27      183.93      9.28 o 
  -3 -10   6      814.74      857.70     23.14 o 
  -2 -10   6      674.04      727.80     22.32 o 
  -1 -10   6     1278.94     1310.85     31.68 o 
   0 -10   6     1446.14     1396.09     35.47 o 
   1 -10   6      451.76      433.03     13.11 o 
   2 -10   6      246.97      217.97      9.06 o 
   3 -10   6      163.90      156.01      7.67 o 
   4 -10   6       15.60       19.61      4.75 o 
   5 -10   6       21.86       21.28      4.99 o 
   6 -10   6       21.57       31.00      6.38 o 
   7 -10   6       68.21       72.73      6.16 o 
  -4  -9   6      277.60      275.53     10.52 o 
  -3  -9   6      311.91      296.64     10.39 o 
  -2  -9   6      214.74      189.85      7.93 o 
  -1  -9   6       24.31       16.96      7.15 o 
   0  -9   6       68.28       72.36      6.15 o 
   1  -9   6       99.60       92.44      6.18 o 
   2  -9   6      412.06      391.79     11.56 o 
   3  -9   6      463.12      429.47     13.18 o 
   4  -9   6     1153.33     1125.87     32.66 o 
   5  -9   6     1232.89     1174.26     45.38 o 
   6  -9   6     1066.89     1078.29     24.58 o 
   7  -9   6      809.31      809.33     28.63 o 
   8  -9   6      256.63      282.64     13.06 o 
  -6  -8   6       11.26        0.00     10.71 o 
  -5  -8   6      138.94      112.11     11.35 o 
  -4  -8   6      526.32      518.91     13.69 o 
  -3  -8   6     4128.65     4107.03     60.86 o 
  -2  -8   6      701.38      655.72     16.73 o 
  -1  -8   6     3099.55     3008.82     44.96 o 
   0  -8   6     1949.39     1900.49     34.41 o 
   1  -8   6     3868.31     3934.19     64.24 o 
   2  -8   6      815.59      821.66     19.67 o 
   3  -8   6     1606.18     1624.14     33.53 o 
   4  -8   6     1110.50     1103.24     46.28 o 
   5  -8   6      436.39      433.20     12.63 o 
   6  -8   6      350.18      338.47     11.08 o 
   7  -8   6       99.57      106.43      6.58 o 
   8  -8   6        5.28        5.67      5.87 o 
   9  -8   6       17.10       14.68      6.37 o 
  -7  -7   6     1097.68     1160.13     49.69 o 
  -6  -7   6     1216.69     1221.57     49.44 o 
  -5  -7   6     1765.67     1780.19     47.06 o 
  -4  -7   6     2276.33     2188.15     39.44 o 
  -3  -7   6     5566.31     5400.87     77.17 o 
  -2  -7   6     2898.50     2774.59     41.91 o 
  -1  -7   6     2492.17     2464.44     37.29 o 
   0  -7   6      741.45      740.68     13.64 o 
   1  -7   6      490.81      538.68     14.61 o 
   2  -7   6      242.93      248.31      9.47 o 
   3  -7   6        9.82       13.68      3.79 o 
   4  -7   6      847.83      841.99     18.66 o 
   5  -7   6      921.81      904.61     20.52 o 
   6  -7   6     1326.38     1238.14     26.75 o 
   7  -7   6     1032.40     1016.85     23.58 o 
   8  -7   6      566.09      533.43     21.32 o 
   9  -7   6      480.95      473.67     25.91 o 
  -7  -6   6      892.30      855.38     40.40 o 
  -6  -6   6      526.42      510.36     28.40 o 
  -5  -6   6     1430.89     1340.07     36.96 o 
  -4  -6   6        3.78        0.00      5.32 o 
  -3  -6   6        1.04        0.00      3.18 o 
  -2  -6   6       51.42       48.82      4.11 o 
  -1  -6   6      129.69      126.31      5.56 o 
   0  -6   6     1197.37     1106.43     20.25 o 
   1  -6   6     2493.58     2456.81     54.87 o 
   2  -6   6     2987.19     2849.93     51.28 o 
   3  -6   6     2263.35     2236.03     40.94 o 
   4  -6   6     2221.11     2194.21     40.39 o 
   5  -6   6     4728.38     4666.30     81.25 o 
   6  -6   6     3465.69     3462.34     65.13 o 
   7  -6   6     1325.75     1307.34     28.69 o 
   8  -6   6      499.39      509.44     15.39 o 
   9  -6   6      311.67      293.09     12.82 o 
  10  -6   6      150.43      159.60     12.18 o 
  -8  -5   6       78.56      100.99     11.82 o 
  -7  -5   6      346.56      342.61     38.79 o 
  -6  -5   6      562.41      556.32     29.82 o 
  -5  -5   6     1085.81     1037.48     25.79 o 
  -4  -5   6     2543.57     2458.06     37.74 o 
  -3  -5   6     3987.39     3851.08     55.43 o 
  -2  -5   6     6891.16     6858.29     94.29 o 
  -1  -5   6     7463.21     7645.76    106.77 o 
   0  -5   6     4013.74     3849.54     79.24 o 
   1  -5   6     4774.89     4755.33     56.26 o 
   2  -5   6     2697.42     2772.58     41.62 o 
   3  -5   6     2478.24     2375.98     41.01 o 
   4  -5   6       84.32       95.71      6.80 o 
   5  -5   6      473.33      458.16     12.28 o 
   6  -5   6       27.79       31.76      4.68 o 
   7  -5   6       53.57       52.97      5.58 o 
   8  -5   6      220.89      244.55     13.28 o 
   9  -5   6      108.09      104.73      8.39 o 
  10  -5   6      312.61      341.40     17.57 o 
  -9  -4   6      783.26      816.40     39.50 o 
  -8  -4   6     2143.88     2169.76     77.45 o 
  -7  -4   6     2959.43     3022.39     70.92 o 
  -6  -4   6     3605.74     3803.79     85.29 o 
  -5  -4   6     3235.02     3174.90     46.50 o 
  -4  -4   6     1427.55     1448.02     21.57 o 
  -3  -4   6     2064.36     2215.16     32.67 o 
  -2  -4   6     6426.48     6927.14     86.41 o 
  -1  -4   6       19.81       25.75      6.74 o 
   0  -4   6     1635.64     1646.60     25.74 o 
   1  -4   6      128.54      145.11      4.38 o 
   2  -4   6      865.56      924.06     13.04 o 
   3  -4   6    16553.40    16681.92    191.07 o 
   4  -4   6      107.96       86.73      4.22 o 
   5  -4   6     2791.90     2750.98     42.29 o 
   6  -4   6     1384.54     1408.67     29.95 o 
   7  -4   6     2903.08     2764.61     54.29 o 
   8  -4   6     1170.03     1172.43     27.74 o 
   9  -4   6     1117.65     1137.96     28.36 o 
  10  -4   6      582.99      579.32     19.51 o 
  -9  -3   6      348.02      330.69     23.62 o 
  -8  -3   6     1152.80     1180.14     47.50 o 
  -7  -3   6      390.39      428.89     17.52 o 
  -6  -3   6       11.88        1.49      4.62 o 
  -5  -3   6      468.86      436.45      7.56 o 
  -4  -3   6     3537.85     3960.62     41.28 o 
  -3  -3   6      672.03      654.61      8.88 o 
  -2  -3   6     1284.08     1250.63     17.40 o 
  -1  -3   6     4888.60     4886.19     90.08 o 
   0  -3   6     8484.92     8599.91    201.21 o 
   1  -3   6    12025.13    11717.53    168.95 o 
   2  -3   6    10781.93    10447.20    145.72 o 
   3  -3   6     8744.28     8742.34    122.32 o 
   4  -3   6     4143.16     4255.60     63.23 o 
   5  -3   6     1812.38     1787.02     29.31 o 
   6  -3   6     1662.72     1613.32     28.30 o 
   7  -3   6      291.32      296.76      9.13 o 
   8  -3   6      249.68      280.71      9.90 o 
   9  -3   6       98.86      106.46      6.74 o 
  10  -3   6        2.62        1.31      4.62 o 
 -10  -2   6      120.53       99.52     14.46 o 
  -9  -2   6       35.93       45.69     11.62 o 
  -8  -2   6      875.57      924.39     23.91 o 
  -7  -2   6     2314.70     2403.67     42.00 o 
  -6  -2   6     3232.57     3182.54     46.55 o 
  -5  -2   6     4902.54     5248.61     61.53 o 
  -4  -2   6     2315.80     2319.47     25.05 o 
  -3  -2   6     8435.25     8920.80     99.52 o 
  -2  -2   6     8091.66     7898.67     92.03 o 
  -1  -2   6    11429.60    11323.77    171.48 o 
   0  -2   6       51.52       50.34      3.36 o 
   1  -2   6    11111.36    10953.89    139.13 o 
   2  -2   6    13645.17    14467.45    182.45 o 
   3  -2   6      891.64      934.04     16.09 o 
   4  -2   6       37.45       44.58      3.50 o 
   5  -2   6        7.92       12.85      2.97 o 
   6  -2   6      252.88      221.99      7.91 o 
   7  -2   6      713.84      688.55     15.90 o 
   8  -2   6      758.32      759.43     17.68 o 
   9  -2   6      669.35      721.80     17.92 o 
  10  -2   6      475.03      478.31     14.82 o 
 -10  -1   6     1325.50     1468.54     34.45 o 
  -9  -1   6     3234.96     3333.01     60.90 o 
  -8  -1   6     4133.93     4135.31     67.61 o 
  -7  -1   6     3495.86     3466.45     56.89 o 
  -6  -1   6     2195.56     2036.64     34.96 o 
  -5  -1   6     3150.70     3192.62     38.33 o 
  -4  -1   6     2099.79     2029.08     24.56 o 
  -3  -1   6      535.56      506.10      8.34 o 
  -2  -1   6     1889.02     2007.37     26.95 o 
  -1  -1   6     7552.84     7489.91     94.89 o 
   0  -1   6     7075.47     6382.16     87.32 o 
   1  -1   6     4449.43     4331.77     66.74 o 
   2  -1   6     4812.97     4980.68     65.17 o 
   3  -1   6     5930.75     5953.60     77.61 o 
   4  -1   6     4983.63     4868.96     73.10 o 
   5  -1   6     3806.75     3769.34     58.15 o 
   6  -1   6     3400.83     3385.21     55.61 o 
   7  -1   6     2399.72     2508.49     43.60 o 
   8  -1   6     1593.35     1667.46     32.09 o 
   9  -1   6      804.84      812.71     30.96 o 
 -11   0   6      522.42      510.67     17.71 o 
 -10   0   6      500.13      493.59     26.26 o 
  -9   0   6      315.50      297.11     10.91 o 
  -8   0   6        2.30        0.00      3.66 o 
  -7   0   6       18.37       20.78      3.88 o 
  -6   0   6      875.96      847.99     16.92 o 
  -5   0   6      423.64      452.78     11.78 o 
  -4   0   6     2043.67     2037.53     28.89 o 
  -3   0   6     4768.82     4469.49     54.37 o 
  -2   0   6    23265.57    23016.41    285.52 o 
  -1   0   6     8222.34     8517.52    135.71 o 
   0   0   6    15712.26    15662.08    194.84 o 
   1   0   6     7513.86     8040.65    107.44 o 
   2   0   6     5284.47     5172.32     78.11 o 
   3   0   6     3332.71     3299.89     41.00 o 
   4   0   6     3789.24     3788.11     47.90 o 
   5   0   6      667.24      663.33     13.26 o 
   6   0   6      361.12      350.46     11.11 o 
   7   0   6        0.57        1.20      4.21 o 
   8   0   6       25.02       18.03      7.42 o 
   9   0   6      179.54      168.83     17.30 o 
 -11   1   6       45.99       35.88      5.89 o 
 -10   1   6      284.62      274.86     10.14 o 
  -9   1   6     1862.90     1812.40     32.74 o 
  -8   1   6     1213.23     1164.94     22.32 o 
  -7   1   6     2204.20     2108.13     35.55 o 
  -6   1   6     6897.65     6880.11    104.75 o 
  -5   1   6    13164.62    13659.91    232.17 o 
  -4   1   6    15547.79    15728.60    185.79 o 
  -3   1   6    11382.15    11799.77    139.89 o 
  -2   1   6    12606.31    13067.71    147.56 o 
  -1   1   6     9113.52     9358.02    134.94 o 
   0   1   6     9619.67     9707.08    120.09 o 
   1   1   6     2978.76     2935.15     39.85 o 
   2   1   6       64.74       63.03      2.83 o 
   3   1   6      798.53      788.66     12.09 o 
   4   1   6      523.87      532.66      9.92 o 
   5   1   6     1605.40     1670.99     38.11 o 
   6   1   6     1176.54     1168.56     27.57 o 
   7   1   6     2043.00     1950.20     69.18 o 
   8   1   6     2646.71     2771.38     94.48 o 
   9   1   6     1088.84     1100.63     47.63 o 
 -11   2   6     1027.46     1017.08     27.23 o 
 -10   2   6     1410.75     1317.58     24.88 o 
  -9   2   6     2199.90     2126.11     36.40 o 
  -8   2   6       63.17       45.05      6.65 o 
  -7   2   6     1294.93     1256.34     22.25 o 
  -6   2   6       62.11       53.79      4.99 o 
  -5   2   6      142.93      153.63      3.02 o 
  -4   2   6     1338.67     1434.53     17.27 o 
  -3   2   6     3114.17     3497.49     39.73 o 
  -2   2   6      955.22     1113.96     14.98 o 
  -1   2   6      995.56     1085.24     15.05 o 
   0   2   6     5136.79     4965.38     61.99 o 
   1   2   6    24674.13    26035.77    347.71 o 
   2   2   6       54.81       57.08      3.66 o 
   3   2   6     2152.65     2069.45     24.83 o 
   4   2   6     1630.84     1575.91     21.66 o 
   5   2   6     6626.84     6683.02    119.05 o 
   6   2   6      202.82      230.31     24.04 o 
   7   2   6      827.65      857.06     39.11 o 
   8   2   6      482.89      507.40     30.07 o 
 -11   3   6       43.80       47.90      8.01 o 
 -10   3   6       70.16       54.71      7.28 o 
  -9   3   6      453.00      428.11     14.22 o 
  -8   3   6       34.17       29.00      4.76 o 
  -7   3   6      431.74      427.07     11.86 o 
  -6   3   6     1829.57     1725.04     41.06 o 
  -5   3   6     7969.71     8694.77    118.21 o 
  -4   3   6     4412.84     4532.46     61.94 o 
  -3   3   6     1281.35     1197.72     17.91 o 
  -2   3   6     6151.02     6201.38     80.25 o 
  -1   3   6    10417.54    10191.73    128.97 o 
   0   3   6    17202.97    17705.14    203.63 o 
   1   3   6     7042.38     7226.31     86.22 o 
   2   3   6     3489.82     3497.90     61.86 o 
   3   3   6      736.81      691.90     12.62 o 
   4   3   6     1279.99     1218.51     20.76 o 
   5   3   6        0.18        0.00      4.61 o 
   6   3   6        2.98        5.14      5.32 o 
   7   3   6       35.48       49.93      8.93 o 
   8   3   6      188.33      244.99     22.59 o 
 -11   4   6      464.51      460.19     15.87 o 
 -10   4   6     1241.24     1238.08     28.74 o 
  -9   4   6     3367.56     3290.51     62.80 o 
  -8   4   6     1695.73     1638.12     33.27 o 
  -7   4   6     1214.52     1124.31     25.91 o 
  -6   4   6     3431.84     3368.89     75.47 o 
  -5   4   6     3229.87     3393.37     47.57 o 
  -4   4   6     3128.78     3304.39     42.02 o 
  -3   4   6     1427.94     1431.90     21.02 o 
  -2   4   6      564.68      548.34      9.87 o 
  -1   4   6      378.34      406.95      6.62 o 
   0   4   6      116.56      135.97      8.51 o 
   1   4   6      500.66      503.82     10.32 o 
   2   4   6      287.09      244.77      7.40 o 
   3   4   6     1503.62     1438.40     30.58 o 
   4   4   6     2092.29     2057.13     34.04 o 
   5   4   6     3004.49     3111.43     75.85 o 
   6   4   6     1031.04     1095.75     35.25 o 
   7   4   6      898.17      941.09     45.05 o 
 -11   5   6      661.53      635.86     23.75 o 
 -10   5   6      158.93      146.15      8.03 o 
  -9   5   6      283.96      256.12     10.17 o 
  -8   5   6      563.42      557.52     14.20 o 
  -7   5   6      130.24      164.60      9.23 o 
  -6   5   6       25.67       28.13      3.50 o 
  -5   5   6      188.72      198.89      6.08 o 
  -4   5   6      433.57      441.23      9.74 o 
  -3   5   6     1231.71     1213.60     19.04 o 
  -2   5   6     2394.21     2433.86     42.15 o 
  -1   5   6     2095.18     2028.04     36.48 o 
   0   5   6     1680.60     1589.76     23.63 o 
   1   5   6     1228.15     1176.21     28.74 o 
   2   5   6     2536.16     2463.10     38.15 o 
   3   5   6     2537.85     2488.23     39.38 o 
   4   5   6     1911.42     1921.42     32.92 o 
   5   5   6     1036.24      957.20     31.51 o 
   6   5   6      295.66      285.00     22.98 o 
 -11   6   6       35.29        9.90      6.88 o 
 -10   6   6      217.91      197.06      8.93 o 
  -9   6   6      418.10      371.99     11.25 o 
  -8   6   6     1010.50     1022.66     24.28 o 
  -7   6   6     1962.90     2031.44     47.03 o 
  -6   6   6     1929.25     1792.86     60.28 o 
  -5   6   6     1908.52     2015.26     70.35 o 
  -4   6   6     4031.67     3971.30     89.68 o 
  -3   6   6     3026.45     2894.64     53.93 o 
  -2   6   6     2546.18     2414.41     46.56 o 
  -1   6   6     2206.60     2126.60     38.96 o 
   0   6   6      676.31      641.82     13.15 o 
   1   6   6      268.73      287.35      8.37 o 
   2   6   6       10.35        7.40      3.97 o 
   4   6   6       60.38       75.55      7.59 o 
   5   6   6      110.70      167.67     17.55 o 
 -10   7   6      676.61      668.45     16.74 o 
  -9   7   6     1103.94     1167.14     24.23 o 
  -8   7   6     1918.97     1980.59     45.93 o 
  -7   7   6      913.01      940.76     23.59 o 
  -6   7   6      572.39      567.29     23.36 o 
  -5   7   6      471.27      491.03     16.04 o 
  -4   7   6      654.88      672.43     20.56 o 
  -3   7   6      316.16      292.67      9.61 o 
  -2   7   6      546.29      499.10     14.24 o 
  -1   7   6      178.03      161.58      8.40 o 
   0   7   6      604.98      588.81     14.94 o 
   1   7   6      819.21      791.78     15.86 o 
   2   7   6     1394.24     1371.36     25.43 o 
   3   7   6     1365.87     1327.07     26.45 o 
   4   7   6      792.17      800.74     23.43 o 
 -10   8   6        2.17        0.00      3.68 o 
  -9   8   6      143.61      128.77      7.59 o 
  -8   8   6       88.68       83.12      8.78 o 
  -7   8   6       12.54        6.07      5.29 o 
  -6   8   6      575.52      534.89     21.81 o 
  -5   8   6       16.16       21.75      5.05 o 
  -4   8   6     1682.02     1739.53     39.12 o 
  -3   8   6     1529.21     1560.34     44.92 o 
  -2   8   6     3169.06     3165.16     61.41 o 
  -1   8   6     1004.79     1044.21     22.02 o 
   0   8   6     2265.12     2180.06     40.22 o 
   1   8   6     1034.03      992.70     27.74 o 
   2   8   6      654.37      646.00     19.30 o 
   3   8   6      584.89      553.07     18.97 o 
  -9   9   6      475.61      493.46     21.81 o 
  -8   9   6      299.94      300.36     16.39 o 
  -7   9   6      686.67      677.90     27.62 o 
  -6   9   6      322.44      314.17     15.88 o 
  -5   9   6      974.44     1016.86     22.27 o 
  -4   9   6      881.51      922.44     21.69 o 
  -3   9   6      639.23      673.91     26.65 o 
  -2   9   6      210.50      220.90     10.41 o 
  -1   9   6      527.32      489.49     18.97 o 
   0   9   6      215.50      201.83     14.87 o 
   1   9   6        0.07        0.00      5.75 o 
   2   9   6       42.60       39.04      8.30 o 
  -6  10   6        0.80        1.29      6.07 o 
  -5  10   6        2.32        4.38      4.04 o 
  -4  10   6       84.09       84.33      7.53 o 
  -3  10   6      215.00      219.20     11.91 o 
  -2  10   6      189.16      143.77     10.61 o 
  -1  10   6      135.38      143.22     11.49 o 
   0  10   6      305.17      322.60     17.61 o 
  -1 -11   7      420.61      399.45     26.72 o 
   0 -11   7      226.96      205.38     11.56 o 
   1 -11   7      132.17      127.51     12.45 o 
   2 -11   7        7.19       15.26      6.31 o 
   3 -11   7       10.06        3.22      5.10 o 
   4 -11   7       25.37       12.71      5.34 o 
   5 -11   7       60.37       66.15      6.87 o 
  -3 -10   7        0.01        0.00      5.49 o 
  -2 -10   7       37.81       30.28      7.55 o 
  -1 -10   7       11.52        0.00      5.84 o 
   0 -10   7      833.68      798.32     22.01 o 
   1 -10   7      406.78      396.21     12.64 o 
   2 -10   7      849.40      872.34     19.73 o 
   3 -10   7      855.61      884.07     20.95 o 
   4 -10   7     1611.24     1559.78     33.72 o 
   5 -10   7      701.17      741.51     22.61 o 
   6 -10   7      651.46      681.07     23.53 o 
   7 -10   7      490.35      500.50     21.38 o 
  -4  -9   7      782.94      737.08     19.35 o 
  -3  -9   7     1122.98     1103.65     26.12 o 
  -2  -9   7     1118.43     1150.72     21.72 o 
  -1  -9   7      907.25      901.90     20.86 o 
   0  -9   7      914.15      932.00     20.75 o 
   1  -9   7     1281.13     1234.63     24.94 o 
   2  -9   7      939.80      895.46     31.41 o 
   3  -9   7      682.55      657.24     17.73 o 
   4  -9   7      470.54      452.20     14.12 o 
   5  -9   7      234.83      242.92     10.13 o 
   6  -9   7       23.67       32.95      5.38 o 
   7  -9   7        1.20        5.43      4.67 o 
   8  -9   7       46.89       49.01      7.90 o 
  -6  -8   7      647.89      641.89     33.82 o 
  -5  -8   7     1266.88     1272.51     37.67 o 
  -4  -8   7     1330.29     1287.32     24.35 o 
  -3  -8   7     1375.42     1331.53     24.46 o 
  -2  -8   7       92.69       81.77      6.89 o 
  -1  -8   7      163.72      145.28      8.22 o 
   0  -8   7       42.98       32.02      4.75 o 
   1  -8   7       80.75       91.93      6.91 o 
   2  -8   7      117.81      130.64      7.47 o 
   3  -8   7      422.72      440.76     13.93 o 
   4  -8   7     1090.16     1008.88     23.54 o 
   5  -8   7      725.92      721.77     18.46 o 
   6  -8   7      652.82      665.37     26.92 o 
   7  -8   7      633.58      622.86     17.15 o 
   8  -8   7      411.56      461.23     15.07 o 
   9  -8   7      391.78      403.35     17.81 o 
  -7  -7   7      269.53      277.51     22.72 o 
  -6  -7   7      181.57      172.32     18.20 o 
  -5  -7   7       66.05       43.06      8.75 o 
  -4  -7   7      421.51      405.37     12.01 o 
  -3  -7   7     1193.06     1210.23     22.15 o 
  -2  -7   7     1113.25     1120.34     20.27 o 
  -1  -7   7     1378.73     1416.97     23.75 o 
   0  -7   7     2236.34     2194.83     45.04 o 
   1  -7   7     4722.31     4673.22     86.19 o 
   2  -7   7     3232.52     3163.96     60.42 o 
   3  -7   7     2909.55     2893.44     78.14 o 
   4  -7   7     3371.11     3378.09     61.08 o 
   5  -7   7     1937.25     1947.03     39.42 o 
   6  -7   7      720.51      736.58     18.73 o 
   7  -7   7      374.78      367.73     12.75 o 
   8  -7   7       60.17       65.62      6.57 o 
   9  -7   7       13.13       13.02      5.68 o 
  -7  -6   7      620.66      647.18     34.08 o 
  -6  -6   7     1261.86     1253.84     50.08 o 
  -5  -6   7     1813.48     1860.45     40.14 o 
  -4  -6   7     1622.18     1616.08     27.32 o 
  -3  -6   7     3087.43     3013.52     45.17 o 
  -2  -6   7     3104.27     3020.13     44.75 o 
  -1  -6   7     2462.24     2408.35     40.32 o 
   0  -6   7     1790.37     1800.81     34.67 o 
   1  -6   7      892.47      870.05     17.38 o 
   2  -6   7      279.73      299.00     17.16 o 
   3  -6   7       22.43       30.92      4.43 o 
   4  -6   7      149.48      136.24      6.85 o 
   5  -6   7        4.70        5.25      8.36 o 
   6  -6   7      264.04      278.13     12.05 o 
   7  -6   7      260.50      254.20     10.51 o 
   8  -6   7      316.41      265.28     11.36 o 
   9  -6   7      279.94      266.36     12.31 o 
  -8  -5   7     1525.91     1578.46     61.25 o 
  -7  -5   7     2324.20     2593.51     63.39 o 
  -6  -5   7     2686.08     2672.41     63.70 o 
  -5  -5   7     1070.91     1056.40     25.72 o 
  -4  -5   7      379.37      368.20      9.92 o 
  -3  -5   7      692.02      669.39     13.51 o 
  -2  -5   7      875.98      874.35     17.68 o 
  -1  -5   7      141.26      147.00      8.03 o 
   0  -5   7     1709.86     1691.18     27.01 o 
   1  -5   7     4213.79     4144.86     54.01 o 
   2  -5   7     3427.95     3341.58     44.03 o 
   3  -5   7     1946.71     1989.54     36.12 o 
   4  -5   7     4312.43     4348.09     76.35 o 
   5  -5   7     4340.66     4286.58     79.54 o 
   6  -5   7     2252.12     2105.12     42.62 o 
   7  -5   7      926.25      914.13     22.70 o 
   8  -5   7     1030.81     1006.95     26.32 o 
   9  -5   7      619.02      597.03     18.96 o 
  -9  -4   7      155.42      111.65     16.39 o 
  -8  -4   7      141.58       83.38     14.46 o 
  -7  -4   7       85.45       86.93     10.22 o 
  -6  -4   7      582.65      616.77     36.46 o 
  -5  -4   7     2759.25     2741.81     48.38 o 
  -4  -4   7     4218.39     4166.24     54.04 o 
  -3  -4   7     2523.77     2387.47     29.41 o 
  -2  -4   7     6297.19     6562.09    107.47 o 
  -1  -4   7     8181.96     8300.96    117.38 o 
   0  -4   7    11695.13    11353.31    236.56 o 
   1  -4   7     8317.15     8087.86    114.24 o 
   2  -4   7    15666.61    15827.86    219.12 o 
   3  -4   7      340.53      312.09      6.56 o 
   4  -4   7     1980.79     1821.03     29.62 o 
   5  -4   7      189.71      175.48      7.17 o 
   6  -4   7      923.41      927.53     18.00 o 
   7  -4   7       54.08       58.52      6.24 o 
   8  -4   7        4.59        8.93      3.25 o 
   9  -4   7       83.19       95.78      9.00 o 
  10  -4   7      180.80      182.60     14.51 o 
  -9  -3   7      681.17      650.67     33.04 o 
  -8  -3   7      943.07     1034.54     43.11 o 
  -7  -3   7     3134.78     3292.72    106.10 o 
  -6  -3   7     3796.07     3817.81     61.40 o 
  -5  -3   7     3261.76     3209.38     42.93 o 
  -4  -3   7     4859.24     4803.04     52.15 o 
  -3  -3   7    13716.74    14186.50    157.06 o 
  -2  -3   7     6701.41     6527.59     87.58 o 
  -1  -3   7     3599.71     3447.68     49.70 o 
   0  -3   7      740.15      741.13     20.24 o 
   1  -3   7     3743.29     3892.41     57.24 o 
   2  -3   7     4499.47     4450.25     64.71 o 
   3  -3   7       36.29       49.53      3.39 o 
   4  -3   7      911.08      859.96     16.18 o 
   5  -3   7     1382.73     1296.77     23.59 o 
   6  -3   7     1132.67     1135.54     21.79 o 
   7  -3   7     1217.48     1198.58     25.24 o 
   8  -3   7     1225.42     1240.10     25.00 o 
   9  -3   7     1163.43     1196.24     24.76 o 
 -10  -2   7      989.84     1065.39     44.79 o 
  -9  -2   7     1110.97     1131.35     45.05 o 
  -8  -2   7     2973.46     2823.11     56.16 o 
  -7  -2   7     1661.88     1670.16     35.62 o 
  -6  -2   7      869.62      868.48     16.40 o 
  -5  -2   7     1034.17     1097.47     16.73 o 
  -3  -2   7       64.15       71.50      2.96 o 
  -2  -2   7     1816.60     1684.52     20.34 o 
  -1  -2   7     4366.85     4336.89     57.88 o 
   0  -2   7     6088.73     6190.37    128.30 o 
   1  -2   7     7612.20     7560.59    123.55 o 
   2  -2   7    13032.49    13272.84    168.24 o 
   3  -2   7    10804.03    10753.42    137.21 o 
   4  -2   7     5436.19     5386.16     80.13 o 
   5  -2   7     3118.56     3075.87     50.35 o 
   6  -2   7     3173.73     3109.91     51.46 o 
   7  -2   7     2112.76     2035.58     36.45 o 
   8  -2   7      797.18      798.58     18.74 o 
   9  -2   7      212.12      223.04     11.66 o 
 -10  -1   7      100.49       78.66      8.77 o 
  -9  -1   7      120.44       92.46     10.56 o 
  -8  -1   7      416.46      361.29     11.94 o 
  -7  -1   7     1181.39     1127.59     22.50 o 
  -6  -1   7     1330.68     1271.12     23.80 o 
  -5  -1   7     1388.06     1253.56     18.28 o 
  -4  -1   7     4133.79     4104.45     58.12 o 
  -3  -1   7     9025.69     9255.39    110.50 o 
  -2  -1   7     4951.55     5081.29     60.12 o 
  -1  -1   7     2497.29     2553.37     31.65 o 
   0  -1   7     5326.39     4837.06     63.43 o 
   1  -1   7     5057.45     4843.95    100.59 o 
   2  -1   7     7053.80     6874.75     81.53 o 
   3  -1   7     1943.00     1969.80     26.68 o 
   4  -1   7      518.59      504.52     10.56 o 
   5  -1   7      488.07      497.83     12.64 o 
   6  -1   7       31.25       36.68      4.79 o 
   7  -1   7      135.72      142.66      7.79 o 
   8  -1   7      369.56      359.84     12.54 o 
   9  -1   7       22.65       24.42      6.96 o 
 -11   0   7      457.31      398.18     19.62 o 
 -10   0   7      706.84      725.11     19.77 o 
  -9   0   7     2568.48     2639.40     45.84 o 
  -8   0   7     3955.72     4062.16     65.91 o 
  -7   0   7     3535.75     3486.48     56.58 o 
  -6   0   7     5661.96     5524.09     85.70 o 
  -5   0   7     9310.28     9388.79    136.60 o 
  -4   0   7    13339.80    13554.15    161.75 o 
  -3   0   7     6467.36     6521.25     83.33 o 
  -2   0   7     2128.99     2038.02     28.04 o 
  -1   0   7       12.07        9.43      2.57 o 
   0   0   7       42.40       51.01      2.74 o 
   1   0   7      581.70      566.61     11.64 o 
   2   0   7     2116.40     2099.45     30.31 o 
   3   0   7     1732.48     1695.26     23.67 o 
   4   0   7     2789.46     2748.47     39.50 o 
   5   0   7     2233.51     2108.70     37.14 o 
   6   0   7     3393.87     3299.05     55.52 o 
   7   0   7     1594.33     1629.97     36.29 o 
   8   0   7     3339.24     3409.14    111.65 o 
   9   0   7      599.66      686.68     34.72 o 
 -11   1   7      645.82      629.05     16.43 o 
 -10   1   7      826.69      868.38     19.42 o 
  -9   1   7      392.09      374.16     11.40 o 
  -8   1   7      144.46      131.73      6.34 o 
  -7   1   7      474.22      437.80     10.84 o 
  -6   1   7      114.52      112.72      5.82 o 
  -5   1   7       93.88       87.10      4.71 o 
  -4   1   7      134.19      130.75      4.67 o 
  -3   1   7     1723.87     1691.12     23.70 o 
  -2   1   7     4235.93     3962.91     44.42 o 
  -1   1   7     6145.12     5727.50     63.91 o 
   0   1   7    13691.25    13276.65    165.80 o 
   1   1   7    10287.65     9927.79    179.46 o 
   2   1   7     2607.27     2527.16     38.61 o 
   3   1   7     2229.39     2131.87     25.57 o 
   4   1   7     2139.59     2141.67     32.27 o 
   5   1   7     2058.30     2069.08     36.62 o 
   6   1   7     1242.51     1282.24     49.56 o 
   7   1   7      379.69      340.50     22.72 o 
   8   1   7        1.42       19.23     10.46 o 
 -11   2   7        6.76        0.00      6.47 o 
 -10   2   7      475.63      450.40     15.77 o 
  -9   2   7      697.96      684.59     15.02 o 
  -8   2   7     2150.42     2065.75     34.89 o 
  -7   2   7      970.78      970.74     18.12 o 
  -6   2   7    10456.88    10154.98    175.14 o 
  -5   2   7     7870.81     7760.13    115.09 o 
  -4   2   7     8443.56     8826.81     97.45 o 
  -3   2   7      163.73      114.18      3.38 o 
  -2   2   7     5783.21     5802.93     68.65 o 
  -1   2   7     9234.95     9648.47    132.55 o 
   0   2   7     8073.79     8376.04    113.06 o 
   1   2   7     2162.85     2224.28     29.71 o 
   2   2   7      196.41      201.62      5.47 o 
   3   2   7       19.82       21.75      3.13 o 
   4   2   7       31.88       37.84      4.13 o 
   5   2   7      487.18      515.89     16.89 o 
   6   2   7      407.34      468.70     19.61 o 
   7   2   7      404.90      427.11     26.72 o 
   8   2   7      651.98      695.33     36.53 o 
 -11   3   7     1127.59     1068.04     27.53 o 
 -10   3   7     1589.29     1493.96     33.75 o 
  -9   3   7     1560.89     1491.99     32.77 o 
  -8   3   7     4098.01     4035.94     75.32 o 
  -7   3   7     1627.39     1661.90     33.60 o 
  -6   3   7     4747.73     4756.58    105.59 o 
  -5   3   7     1622.15     1531.46     35.74 o 
  -4   3   7     1266.25     1402.23     25.45 o 
  -3   3   7        6.63       10.23      2.08 o 
  -2   3   7      223.39      252.07      6.33 o 
  -1   3   7      634.30      606.79     10.65 o 
   0   3   7     3792.54     3791.80     46.69 o 
   1   3   7     3297.12     3463.92     62.32 o 
   2   3   7     2196.49     2141.01     31.95 o 
   3   3   7     2611.00     2513.87     34.25 o 
   4   3   7     4882.04     4670.99     67.33 o 
   5   3   7     3223.01     3186.31     97.67 o 
   6   3   7     1247.52     1215.12     30.47 o 
   7   3   7      857.62      909.99     30.74 o 
 -11   4   7      235.50      234.34     11.61 o 
 -10   4   7      399.85      388.15     13.93 o 
  -9   4   7        1.92        0.00      6.09 o 
  -8   4   7      351.56      383.25     11.84 o 
  -7   4   7        4.41        7.96      3.04 o 
  -6   4   7      652.81      622.22     24.40 o 
  -5   4   7     2726.78     2720.48     56.06 o 
  -4   4   7     2352.72     2472.50     35.95 o 
  -3   4   7     2392.70     2374.52     34.88 o 
  -2   4   7     4037.82     4194.43     55.93 o 
  -1   4   7     7921.97     7818.55    109.81 o 
   0   4   7     6230.66     6218.79     99.79 o 
   1   4   7     4097.37     4063.15     62.73 o 
   2   4   7     3110.40     3060.95     44.55 o 
   3   4   7     2952.97     2802.52     43.12 o 
   4   4   7     1647.15     1601.16     31.60 o 
   5   4   7      329.53      344.92     36.01 o 
   6   4   7       20.53       18.64      8.68 o 
   7   4   7        0.23        0.00      9.81 o 
 -11   5   7      182.77      144.15     11.16 o 
 -10   5   7      488.15      472.78     14.48 o 
  -9   5   7      709.02      732.42     18.22 o 
  -8   5   7     1335.63     1357.32     28.12 o 
  -7   5   7     2288.25     2220.20     52.53 o 
  -6   5   7     3055.55     3100.97     91.32 o 
  -5   5   7     3458.82     3546.92     64.73 o 
  -4   5   7     4066.32     4274.22     94.21 o 
  -3   5   7     4264.44     4282.99     77.96 o 
  -2   5   7     2402.83     2448.53     44.76 o 
  -1   5   7      269.47      247.90      6.03 o 
   0   5   7       46.53       34.14      3.40 o 
   1   5   7      379.87      345.72      8.93 o 
   2   5   7       87.26       80.22      6.60 o 
   3   5   7      285.77      297.47      9.95 o 
   4   5   7      679.25      681.08     18.21 o 
   5   5   7      670.38      656.85     25.75 o 
   6   5   7      500.00      578.00     33.17 o 
 -11   6   7      473.77      433.36     17.63 o 
 -10   6   7      576.81      604.19     16.43 o 
  -9   6   7      810.63      808.47     20.16 o 
  -8   6   7      858.76      835.75     18.85 o 
  -7   6   7      460.06      460.02     21.56 o 
  -6   6   7       59.31       67.25      8.39 o 
  -5   6   7      196.87      206.18      6.99 o 
  -4   6   7      366.41      391.28     11.21 o 
  -3   6   7      238.68      241.11      8.57 o 
  -2   6   7     2769.38     2812.60     51.59 o 
  -1   6   7      716.27      701.27     17.38 o 
   0   6   7     1080.16     1077.76     22.59 o 
   1   6   7     1120.18     1091.66     19.93 o 
   2   6   7     2467.10     2389.59     38.14 o 
   3   6   7     2448.70     2529.51     40.97 o 
   4   6   7     1437.55     1490.44     31.30 o 
   5   6   7      768.60      774.58     37.56 o 
 -10   7   7       13.59        8.64      5.30 o 
  -9   7   7       43.06       47.02      4.87 o 
  -8   7   7       29.51       29.88      3.89 o 
  -7   7   7      388.83      351.60     18.59 o 
  -6   7   7     1129.02     1142.58     42.34 o 
  -5   7   7     1892.96     1934.87     65.12 o 
  -4   7   7     2506.46     2607.22     49.74 o 
  -3   7   7     1023.41     1072.48     24.13 o 
  -2   7   7     3194.17     3180.68     61.41 o 
  -1   7   7     2072.40     1975.44     41.41 o 
   0   7   7     1480.76     1459.33     33.45 o 
   1   7   7      619.65      678.77     14.62 o 
   2   7   7      445.69      460.32     12.48 o 
   3   7   7      246.98      217.75     10.26 o 
   4   7   7       77.10       60.55     10.38 o 
  -9   8   7      463.77      464.76     16.20 o 
  -8   8   7     1245.30     1266.10     46.08 o 
  -7   8   7      291.39      279.71     16.65 o 
  -5   8   7      182.77      188.75      8.60 o 
  -4   8   7     1826.56     1784.67     36.44 o 
  -3   8   7      255.68      273.75     14.05 o 
  -2   8   7       98.11      105.70      7.39 o 
  -1   8   7       42.13       38.89      6.09 o 
   0   8   7       15.02        5.65      5.69 o 
   1   8   7      209.85      218.32      8.10 o 
   2   8   7      538.46      525.27     14.81 o 
   3   8   7      442.34      440.41     23.08 o 
  -8   9   7       86.76       92.93     10.33 o 
  -7   9   7       12.14        1.81      6.58 o 
  -6   9   7       15.10       12.00      6.71 o 
  -5   9   7      198.51      207.10      8.69 o 
  -4   9   7      400.16      390.98     16.58 o 
  -3   9   7      306.18      266.55     11.37 o 
  -2   9   7      281.65      272.15     11.89 o 
  -1   9   7      496.74      539.50     20.62 o 
   0   9   7      742.34      804.90     28.25 o 
   1   9   7      929.69     1001.32     27.87 o 
  -7  10   7      403.39      454.47     23.23 o 
  -6  10   7      769.51      776.07     22.27 o 
  -5  10   7      843.82      924.91     25.86 o 
  -4  10   7      571.96      616.80     20.40 o 
  -3  10   7      503.18      507.03     19.33 o 
  -2  10   7      536.41      548.63     51.44 o 
  -1  10   7      442.18      474.19     20.70 o 
   0 -11   8       96.97       88.02     12.46 o 
   1 -11   8      729.20      713.41     20.93 o 
   2 -11   8      476.87      501.92     19.48 o 
   3 -11   8      550.24      562.24     17.35 o 
   4 -11   8      325.69      328.97     12.87 o 
   5 -11   8      478.39      482.36     20.52 o 
  -3 -10   8      989.25      983.96     23.59 o 
  -2 -10   8      853.03      868.34     19.69 o 
  -1 -10   8      169.54      172.17     10.79 o 
   0 -10   8     1027.04      992.18     27.37 o 
   1 -10   8      285.02      259.46     11.65 o 
   2 -10   8      185.71      183.60     10.39 o 
   3 -10   8        1.51        0.81      4.79 o 
   4 -10   8       38.59       28.74      5.88 o 
   5 -10   8       19.42       14.83      5.40 o 
   6 -10   8       73.43       54.90      6.64 o 
   7 -10   8      111.96      132.73     11.75 o 
  -4  -9   8      119.69      119.91      8.85 o 
  -3  -9   8      207.48      195.09      8.95 o 
  -2  -9   8        2.17        1.52      4.22 o 
  -1  -9   8       26.74       16.18      3.90 o 
   0  -9   8        2.86        0.82      4.20 o 
   1  -9   8      195.23      186.39     16.09 o 
   2  -9   8      486.65      516.26     20.50 o 
   3  -9   8      677.80      632.59     17.93 o 
   4  -9   8      726.35      696.53     19.22 o 
   5  -9   8      555.97      533.87     16.19 o 
   6  -9   8      410.69      443.29     14.62 o 
   7  -9   8      727.83      729.39     24.31 o 
   8  -9   8      276.41      282.67     22.85 o 
  -5  -8   8      224.90      227.69     19.23 o 
  -4  -8   8      513.77      491.11     15.01 o 
  -3  -8   8     4054.15     4023.65     65.31 o 
  -2  -8   8     1662.66     1545.47     26.69 o 
  -1  -8   8     1841.65     1742.57     28.81 o 
   0  -8   8     1604.20     1529.45     33.56 o 
   1  -8   8     3559.25     3609.81     69.17 o 
   2  -8   8     2297.46     2312.14     56.83 o 
   3  -8   8     1127.50     1094.50     25.69 o 
   4  -8   8      776.84      769.31     20.10 o 
   5  -8   8      496.90      473.20     14.82 o 
   6  -8   8      149.32      147.47     10.02 o 
   7  -8   8        1.00        0.00      4.57 o 
   8  -8   8        2.30        9.88      5.46 o 
  -7  -7   8      722.95      750.32     37.69 o 
  -6  -7   8     1069.61     1072.23     45.56 o 
  -5  -7   8     1484.63     1484.36     41.32 o 
  -4  -7   8     1403.40     1342.38     32.68 o 
  -3  -7   8     2259.50     2242.15     35.81 o 
  -2  -7   8     1960.96     1988.39     32.02 o 
  -1  -7   8     1813.18     1852.30     33.02 o 
   0  -7   8      539.40      522.72     12.49 o 
   1  -7   8        7.28        8.72      4.52 o 
   2  -7   8       11.78       37.69     22.45 o 
   3  -7   8      129.98      115.08      7.63 o 
   4  -7   8      374.27      353.52     16.08 o 
   5  -7   8      704.38      678.69     18.26 o 
   6  -7   8      158.65      160.69      8.48 o 
   7  -7   8      722.01      688.39     19.17 o 
   8  -7   8      445.73      434.66     15.27 o 
   9  -7   8      435.29      423.68     46.53 o 
  -7  -6   8     1151.64     1216.67     50.98 o 
  -6  -6   8      189.04      180.71     17.94 o 
  -5  -6   8      630.11      655.36     23.30 o 
  -4  -6   8       14.78       13.20      3.96 o 
  -3  -6   8       22.61       15.23      3.91 o 
  -2  -6   8       69.53       68.16      5.25 o 
  -1  -6   8      326.11      331.79      9.91 o 
   0  -6   8     2530.86     2472.71     41.34 o 
   1  -6   8     1576.73     1572.60     26.53 o 
   2  -6   8     2485.97     2438.80     44.02 o 
   3  -6   8     5054.48     4913.37     86.15 o 
   4  -6   8     4831.08     4676.28     82.56 o 
   5  -6   8     1622.69     1541.58     33.27 o 
   6  -6   8     2351.42     2283.15     46.54 o 
   7  -6   8      586.61      591.55     17.62 o 
   8  -6   8      442.87      446.79     15.81 o 
   9  -6   8      200.92      188.56     11.83 o 
  -8  -5   8       93.24       99.03     13.49 o 
  -7  -5   8      314.09      317.25     16.56 o 
  -6  -5   8     2304.12     2284.65     56.04 o 
  -5  -5   8     2486.92     2535.29     61.43 o 
  -4  -5   8     2919.04     2926.34     48.49 o 
  -3  -5   8     2927.82     2894.59     43.17 o 
  -2  -5   8     2806.79     2642.66     44.08 o 
  -1  -5   8     8597.56     8550.14    125.81 o 
   0  -5   8     4597.66     4531.00     66.04 o 
   1  -5   8     2292.27     2281.40     35.39 o 
   2  -5   8      702.34      764.17     15.25 o 
   3  -5   8     1120.94     1156.76     19.41 o 
   4  -5   8      280.86      285.43     10.26 o 
   5  -5   8        6.70       14.43      4.64 o 
   6  -5   8        1.17        7.10      4.81 o 
   7  -5   8       57.81       63.94      6.78 o 
   8  -5   8      381.03      363.52     14.36 o 
   9  -5   8      259.71      263.35     15.22 o 
  -9  -4   8     1039.10     1146.58     49.44 o 
  -8  -4   8     1173.20     1250.87     51.11 o 
  -7  -4   8     3840.34     4023.15     91.18 o 
  -6  -4   8     2278.66     2527.21     60.05 o 
  -5  -4   8     1537.08     1518.21     32.45 o 
  -4  -4   8     2126.69     2185.21     30.61 o 
  -3  -4   8     1187.74     1085.65     17.18 o 
  -2  -4   8     8993.52     9488.35    118.54 o 
  -1  -4   8       19.93       15.48      2.77 o 
   0  -4   8      110.72      117.17      6.13 o 
   1  -4   8     2185.31     2112.67     33.34 o 
   2  -4   8     7351.48     7648.66    122.26 o 
   3  -4   8     3288.30     3139.15     48.58 o 
   4  -4   8     2804.68     2875.62     45.06 o 
   5  -4   8     2817.02     2735.19     44.98 o 
   6  -4   8      812.32      782.98     17.36 o 
   7  -4   8     1458.42     1408.51     26.28 o 
   8  -4   8     1195.66     1196.03     23.54 o 
   9  -4   8      856.64      848.89     27.33 o 
  -9  -3   8      474.08      503.14     28.14 o 
  -8  -3   8      825.75      821.95     36.92 o 
  -7  -3   8      248.98      251.96     18.33 o 
  -6  -3   8       43.69       59.36      5.63 o 
  -5  -3   8      632.27      643.02     12.35 o 
  -4  -3   8     1591.64     1590.64     18.57 o 
  -3  -3   8     4647.13     4727.75     54.60 o 
  -2  -3   8     2277.27     2326.24     36.85 o 
  -1  -3   8     6465.11     6666.13     85.79 o 
   0  -3   8     5533.34     5504.22    110.64 o 
   1  -3   8    10191.39    10320.15    178.04 o 
   2  -3   8     7638.70     7784.62    111.06 o 
   3  -3   8     3574.53     3425.94     52.85 o 
   4  -3   8     1431.82     1318.21     23.42 o 
   5  -3   8     1021.34      984.80     19.58 o 
   6  -3   8     1923.21     1896.39     33.60 o 
   7  -3   8      816.52      874.90     19.22 o 
   8  -3   8       58.29       68.17      7.84 o 
   9  -3   8        4.42        0.00      6.08 o 
 -10  -2   8      113.41      102.74     14.59 o 
  -9  -2   8      614.80      625.89     30.46 o 
  -8  -2   8     1314.19     1375.32     31.76 o 
  -7  -2   8     1526.66     1544.16     29.35 o 
  -6  -2   8     2081.80     2065.61     32.19 o 
  -5  -2   8     4153.46     4186.73     52.87 o 
  -4  -2   8     7013.37     7106.91     80.47 o 
  -3  -2   8    10943.56    11336.09    125.94 o 
  -2  -2   8     7435.08     7511.48     84.15 o 
  -1  -2   8     2646.71     2421.87     34.62 o 
   0  -2   8     1630.79     1545.03     21.13 o 
   1  -2   8     3523.19     3476.81     69.36 o 
   2  -2   8     3328.30     3497.63     47.64 o 
   3  -2   8      100.77      102.16      4.33 o 
   4  -2   8      516.53      497.55     11.84 o 
   5  -2   8      242.04      241.27      8.50 o 
   6  -2   8      111.23      102.36      6.39 o 
   7  -2   8      322.70      332.36     11.26 o 
   8  -2   8      768.97      799.12     23.53 o 
   9  -2   8      668.32      638.59     17.90 o 
 -10  -1   8     1371.64     1478.06     34.41 o 
  -9  -1   8     2586.83     2556.00     45.39 o 
  -8  -1   8     3730.80     3621.60     60.26 o 
  -7  -1   8     1751.47     1673.28     30.71 o 
  -6  -1   8     3904.67     3932.43     63.22 o 
  -5  -1   8     2968.84     3092.94     66.13 o 
  -4  -1   8     2467.03     2472.28     32.63 o 
  -3  -1   8       35.76       52.50      2.83 o 
  -2  -1   8      717.32      779.46     11.82 o 
  -1  -1   8     3619.85     3550.41     43.63 o 
   0  -1   8     3953.65     3880.74     48.02 o 
   1  -1   8     3780.37     3858.48     74.95 o 
   2  -1   8     4245.51     4328.86     67.61 o 
   3  -1   8     3617.13     3505.94     48.73 o 
   4  -1   8     3482.01     3397.02     47.95 o 
   5  -1   8     3659.88     3791.62     61.88 o 
   6  -1   8     3625.47     3799.55     70.44 o 
   7  -1   8     1798.27     1839.17     34.79 o 
   8  -1   8     1081.39     1107.77     28.13 o 
   9  -1   8      526.15      555.80     29.69 o 
 -11   0   8      407.28      394.04     17.28 o 
 -10   0   8      491.11      468.27     14.09 o 
  -9   0   8       98.27       83.16      7.62 o 
  -8   0   8      269.64      260.57      9.56 o 
  -7   0   8        9.58        6.63      3.41 o 
  -6   0   8      245.82      230.51      7.65 o 
  -5   0   8     1602.79     1569.45     31.34 o 
  -4   0   8     5183.86     5363.87     72.10 o 
  -3   0   8     7196.26     7195.23     91.87 o 
  -2   0   8     9838.37     9772.68    124.27 o 
  -1   0   8    17557.46    17146.81    196.31 o 
   0   0   8    12978.16    12790.21    161.11 o 
   1   0   8    12549.13    12634.86    204.37 o 
   2   0   8     4121.32     4015.02     45.75 o 
   3   0   8      122.15      140.34      4.81 o 
   4   0   8     4124.82     4186.50     58.32 o 
   5   0   8      938.46      919.95     25.44 o 
   6   0   8      551.21      566.96     20.27 o 
   7   0   8      361.89      389.15     20.20 o 
   8   0   8       95.64      129.72     15.49 o 
 -11   1   8       86.73       88.48      7.04 o 
 -10   1   8      531.84      517.62     14.22 o 
  -9   1   8     1356.03     1300.36     25.35 o 
  -8   1   8     4823.11     4700.88     74.63 o 
  -7   1   8     1530.17     1499.81     26.93 o 
  -6   1   8     6972.47     6831.49    120.22 o 
  -5   1   8     5810.09     5977.73    105.50 o 
  -4   1   8     8510.30     8903.54    116.62 o 
  -3   1   8     1969.99     1890.27     26.68 o 
  -2   1   8     7577.51     7543.64    101.74 o 
  -1   1   8    10226.09    10361.47    131.68 o 
   0   1   8     3095.29     3079.59     39.70 o 
   1   1   8      335.15      336.05      8.13 o 
   2   1   8      345.47      348.64      7.08 o 
   3   1   8      533.20      573.24     10.39 o 
   4   1   8     1113.44     1168.10     23.22 o 
   5   1   8     1817.14     1882.89     66.73 o 
   6   1   8     2730.90     2825.72     94.48 o 
   7   1   8      600.29      624.60     32.27 o 
   8   1   8      891.23      860.16     40.53 o 
 -11   2   8      801.89      735.82     22.27 o 
 -10   2   8      458.49      460.03     15.96 o 
  -9   2   8     3095.93     3012.30     49.60 o 
  -8   2   8      843.43      837.73     17.05 o 
  -7   2   8      786.98      775.13     15.45 o 
  -6   2   8      390.56      386.67     11.96 o 
  -5   2   8      976.87     1051.28     19.04 o 
  -4   2   8     1367.79     1595.81     20.62 o 
  -2   2   8     1207.98     1250.11     17.58 o 
  -1   2   8     3389.90     3486.08     43.20 o 
   0   2   8     2765.56     2678.36     38.13 o 
   1   2   8     5086.89     5133.80     70.11 o 
   2   2   8     4433.66     4398.14     66.30 o 
   3   2   8     2766.93     2640.47     51.42 o 
   4   2   8     3366.84     3268.72     62.69 o 
   5   2   8     4122.97     4229.92     79.95 o 
   6   2   8     1629.47     1778.03     47.54 o 
   7   2   8      263.23      304.75     23.23 o 
   8   2   8      297.90      346.95     25.94 o 
 -11   3   8       19.87        4.02      6.61 o 
 -10   3   8       20.34       16.76      5.97 o 
  -9   3   8      220.38      212.11      9.96 o 
  -8   3   8      103.45      114.86      7.19 o 
  -7   3   8      579.12      581.52     18.53 o 
  -6   3   8     2926.37     2948.49     78.67 o 
  -5   3   8     4192.67     4204.65     76.66 o 
  -4   3   8     4900.38     5057.57     91.42 o 
  -3   3   8     3436.95     3291.17     38.17 o 
  -2   3   8     6893.87     6846.61     81.36 o 
  -1   3   8    10090.90    10024.78    126.71 o 
   0   3   8     5769.94     5660.54     84.35 o 
   1   3   8     3365.13     3243.01     51.35 o 
   2   3   8     1979.35     1870.31     32.59 o 
   3   3   8     1474.85     1429.57     27.03 o 
   4   3   8      319.90      294.84     27.46 o 
   5   3   8       73.01       84.98      8.35 o 
   6   3   8      138.46      128.71     16.07 o 
   7   3   8       93.11       76.68     15.10 o 
 -11   4   8      469.18      448.74     37.83 o 
 -10   4   8      584.74      610.55     17.77 o 
  -9   4   8     1357.01     1299.61     31.84 o 
  -8   4   8     2523.00     2418.57     47.31 o 
  -7   4   8     2641.26     2584.83     60.87 o 
  -6   4   8     3345.50     3235.66     74.42 o 
  -5   4   8     2948.28     2994.86     56.10 o 
  -4   4   8     2219.40     2283.10     43.92 o 
  -3   4   8      555.83      587.88     14.04 o 
  -2   4   8        7.08       11.63      2.87 o 
  -1   4   8       49.32       48.46      3.48 o 
   0   4   8        5.11       11.06      2.82 o 
   1   4   8        5.73       14.29      5.66 o 
   2   4   8      501.30      495.61     13.00 o 
   3   4   8      915.84      940.39     21.31 o 
   4   4   8     1445.91     1500.83     34.99 o 
   5   4   8     1556.40     1456.26     43.07 o 
   6   4   8      815.79      903.14     44.01 o 
 -11   5   8      479.17      457.87     43.95 o 
 -10   5   8      351.61      346.01     12.42 o 
  -9   5   8      198.37      201.03     12.52 o 
  -8   5   8      270.64      267.70      9.54 o 
  -7   5   8       60.35       76.12      6.74 o 
  -6   5   8      110.93       96.19      8.07 o 
  -5   5   8      230.58      225.14      8.40 o 
  -4   5   8      325.69      332.25     10.25 o 
  -3   5   8     3300.67     3301.36     61.89 o 
  -2   5   8     5274.10     5208.33     90.81 o 
  -1   5   8     2922.33     2852.42     44.89 o 
   0   5   8     1056.35     1047.80     19.89 o 
   1   5   8     2337.14     2324.40     39.18 o 
   2   5   8     2127.82     2124.58     38.40 o 
   3   5   8     2893.99     2866.58     50.43 o 
   4   5   8      825.07      860.73     24.62 o 
   5   5   8      476.69      453.05     27.88 o 
   6   5   8      262.38      239.56     23.10 o 
 -10   6   8      277.76      266.08     10.67 o 
  -9   6   8      454.82      431.93     12.94 o 
  -8   6   8      283.10      308.05     10.15 o 
  -7   6   8     1568.28     1624.46     40.23 o 
  -6   6   8     2261.25     2181.37     56.99 o 
  -5   6   8     2793.66     2816.62     53.37 o 
  -4   6   8     1773.96     1780.69     35.72 o 
  -3   6   8     7470.61     7187.17    129.24 o 
  -2   6   8      524.24      506.21     14.03 o 
  -1   6   8     2583.69     2545.63     48.58 o 
   0   6   8      427.65      448.18     11.61 o 
   1   6   8     1733.39     1552.43     29.45 o 
   2   6   8       32.85       21.16      4.90 o 
   3   6   8       11.95        2.25      4.50 o 
   4   6   8       33.63       38.45      9.18 o 
   5   6   8      110.04      123.91     17.30 o 
 -10   7   8      992.52     1013.89     29.88 o 
  -9   7   8      958.90     1033.56     22.88 o 
  -8   7   8     1547.98     1584.65     31.87 o 
  -7   7   8      428.57      430.28     20.97 o 
  -6   7   8      609.80      622.43     18.16 o 
  -5   7   8       28.48       23.06      5.23 o 
  -4   7   8     1106.20     1181.37     26.04 o 
  -3   7   8        7.44        3.13      5.13 o 
  -2   7   8      255.45      254.81     10.58 o 
  -1   7   8      472.81      463.73     19.05 o 
   0   7   8      241.21      302.69     14.30 o 
   1   7   8     1190.19     1076.29     22.65 o 
   2   7   8     1303.86     1298.11     47.13 o 
   3   7   8     1108.40     1010.67     28.58 o 
   4   7   8      770.29      950.25     41.95 o 
  -9   8   8       20.59       27.42      6.34 o 
  -8   8   8       73.83       77.34      5.08 o 
  -7   8   8        1.53        3.14      6.26 o 
  -6   8   8      765.81      798.91     21.91 o 
  -5   8   8      905.11      888.51     26.73 o 
  -4   8   8      383.69      394.90     25.20 o 
  -3   8   8      736.38      731.68     19.49 o 
  -2   8   8     1145.72     1173.92     28.25 o 
  -1   8   8     1364.38     1387.60     32.92 o 
   0   8   8     1426.10     1438.05     41.38 o 
   1   8   8     1315.96     1191.00     26.72 o 
   2   8   8      504.32      477.32     22.54 o 
  -8   9   8      441.45      402.72     22.20 o 
  -7   9   8      692.99      752.92     48.92 o 
  -6   9   8      762.98      860.93     32.01 o 
  -5   9   8      906.20      984.51     23.64 o 
  -4   9   8      722.53      763.38     24.62 o 
  -3   9   8      675.59      660.45     19.27 o 
  -2   9   8      593.33      582.19     21.35 o 
  -1   9   8      344.58      338.04     17.02 o 
   0   9   8       73.59       49.80     11.81 o 
   1   9   8       13.67       14.01     12.46 o 
  -6  10   8        0.80        0.00      5.05 o 
  -5  10   8        5.49        8.95      5.74 o 
  -4  10   8        8.64       14.82      7.74 o 
  -3  10   8       67.90       65.19      9.01 o 
  -2  10   8      118.81      118.01     25.82 o 
   0 -11   9       97.55       96.21     11.41 o 
   1 -11   9       47.63       43.42      9.11 o 
   2 -11   9       20.05       15.05     12.33 o 
   3 -11   9       15.25        3.23      6.89 o 
   4 -11   9       29.98       31.43      8.62 o 
  -2 -10   9      148.18      135.05      8.04 o 
  -1 -10   9        5.26        6.03      5.98 o 
   0 -10   9      156.41      137.78      9.85 o 
   1 -10   9      584.35      587.64     18.35 o 
   2 -10   9     1070.45     1048.23     26.27 o 
   3 -10   9      374.11      378.55     20.85 o 
   4 -10   9      566.81      546.40     17.21 o 
   5 -10   9      422.94      375.76     14.29 o 
   6 -10   9      251.61      266.68     12.11 o 
  -4  -9   9      824.13      810.83     24.40 o 
  -3  -9   9     1242.08     1216.53     26.76 o 
  -2  -9   9      989.95     1008.49     23.60 o 
  -1  -9   9      630.40      655.25     14.39 o 
   0  -9   9     1131.09     1230.94     26.00 o 
   1  -9   9     1560.82     1566.17     43.79 o 
   2  -9   9     1394.54     1323.61     30.62 o 
   3  -9   9      412.26      391.71     14.06 o 
   4  -9   9      326.38      301.63     12.45 o 
   5  -9   9      140.90      133.96      8.77 o 
   6  -9   9        0.32        2.97      4.99 o 
   7  -9   9        8.58        7.01      5.75 o 
  -5  -8   9      996.30      986.52     42.47 o 
  -4  -8   9      351.01      335.39     15.50 o 
  -3  -8   9      531.01      528.09     16.47 o 
  -2  -8   9      477.98      465.15     12.46 o 
  -1  -8   9       80.82       66.57      6.52 o 
   0  -8   9       11.85        8.45      3.39 o 
   1  -8   9      201.75      189.22     15.18 o 
   2  -8   9      413.30      378.59     13.83 o 
   3  -8   9      164.23      143.69      8.65 o 
   4  -8   9      107.91      113.52      7.99 o 
   5  -8   9      180.50      183.01     14.67 o 
   6  -8   9      465.03      449.32     24.86 o 
   7  -8   9      448.37      451.51     15.48 o 
   8  -8   9      361.18      360.44     17.61 o 
  -6  -7   9       40.76       17.04     11.75 o 
  -5  -7   9        5.14        0.00      8.65 o 
  -4  -7   9      154.81      163.52      7.79 o 
  -3  -7   9      562.99      596.44     14.04 o 
  -2  -7   9      630.30      633.10     14.19 o 
  -1  -7   9     1142.13     1163.30     23.31 o 
   0  -7   9     1805.85     1787.33     31.88 o 
   1  -7   9     3725.48     3759.47     60.09 o 
   2  -7   9     3026.52     3049.36     64.72 o 
   3  -7   9     2417.50     2405.69     49.16 o 
   4  -7   9     1633.72     1655.39     36.22 o 
   5  -7   9     1299.15     1261.18     49.38 o 
   6  -7   9      111.89      110.51      8.03 o 
   7  -7   9       85.44       84.81      7.62 o 
   8  -7   9      137.49      131.70     13.94 o 
  -7  -6   9     1015.31      999.95     44.92 o 
  -6  -6   9     1458.27     1596.79     60.28 o 
  -5  -6   9     1668.49     1693.86     61.31 o 
  -4  -6   9     1738.93     1718.95     28.91 o 
  -3  -6   9     1353.70     1337.13     23.39 o 
  -2  -6   9     2216.58     2195.09     38.41 o 
  -1  -6   9     2365.41     2412.57     41.37 o 
   0  -6   9      317.37      309.36     12.59 o 
   1  -6   9      562.50      551.33     15.18 o 
   2  -6   9      385.40      395.27      9.44 o 
   3  -6   9      420.48      428.18     13.80 o 
   4  -6   9      336.31      332.68     18.57 o 
   5  -6   9       84.69       79.26      7.14 o 
   6  -6   9      477.14      466.63     19.95 o 
   7  -6   9      188.06      164.98      9.77 o 
   8  -6   9      731.36      676.25     20.70 o 
   9  -6   9      157.67      184.59     13.86 o 
  -8  -5   9     1723.66     1893.22     50.65 o 
  -7  -5   9     1457.23     1607.10     43.49 o 
  -6  -5   9     1761.98     1808.06     51.89 o 
  -5  -5   9      626.71      600.98     29.43 o 
  -4  -5   9      604.43      577.16     13.47 o 
  -3  -5   9      814.25      831.87     18.19 o 
  -2  -5   9      377.61      405.47     11.13 o 
  -1  -5   9      674.91      666.82     14.46 o 
   0  -5   9     1312.41     1272.45     22.31 o 
   1  -5   9     2150.53     2081.82     50.72 o 
   2  -5   9      561.60      572.87     13.01 o 
   3  -5   9     2694.92     2664.19     42.64 o 
   4  -5   9     2870.77     2794.78     45.98 o 
   5  -5   9     2164.70     2017.73     34.60 o 
   6  -5   9     1387.59     1358.73     31.41 o 
   7  -5   9      953.64      946.42     24.81 o 
   8  -5   9      708.79      737.49     27.15 o 
   9  -5   9      565.18      550.80     19.31 o 
  -9  -4   9      119.46      122.75     16.91 o 
  -8  -4   9      110.43       78.22     14.07 o 
  -7  -4   9       39.43       39.99      9.68 o 
  -6  -4   9     1025.77      987.26     29.11 o 
  -5  -4   9     1508.85     1556.43     39.57 o 
  -4  -4   9     2199.56     2249.19     31.52 o 
  -3  -4   9     3816.25     3891.35     55.48 o 
  -2  -4   9     3030.80     2984.16     40.59 o 
  -1  -4   9     7827.67     7754.28     99.41 o 
   0  -4   9     5677.50     5428.65    110.50 o 
   1  -4   9     3264.28     2971.59     47.08 o 
   2  -4   9     4110.41     4159.07     69.32 o 
   3  -4   9     1626.11     1594.63     27.69 o 
   4  -4   9      454.81      474.91     11.87 o 
   5  -4   9      235.80      249.02      8.39 o 
   6  -4   9      636.58      657.15     15.11 o 
   7  -4   9       71.42       72.84      5.62 o 
   8  -4   9      116.34      112.44      6.80 o 
   9  -4   9      137.47      138.91      7.33 o 
  -9  -3   9      589.86      648.73     32.53 o 
  -8  -3   9     1387.28     1421.25     54.34 o 
  -7  -3   9     1773.56     1911.22     66.99 o 
  -6  -3   9     3452.32     3543.71     79.54 o 
  -5  -3   9     4581.51     4834.99     75.66 o 
  -4  -3   9     5274.36     5257.19     61.18 o 
  -3  -3   9     7126.93     7179.09     81.26 o 
  -2  -3   9     3741.62     3730.40     49.75 o 
  -1  -3   9      602.90      566.61     10.08 o 
   0  -3   9     1447.93     1321.53     20.62 o 
   1  -3   9      129.17      136.03      5.43 o 
   2  -3   9      577.08      678.33     15.21 o 
   3  -3   9      378.66      346.49     10.56 o 
   4  -3   9     1434.85     1366.15     25.57 o 
   5  -3   9      740.48      719.41     25.47 o 
   6  -3   9      497.08      521.20     16.90 o 
   7  -3   9     1213.52     1205.39     24.63 o 
   8  -3   9     1129.46     1177.00     36.25 o 
   9  -3   9      599.40      638.01     19.32 o 
 -10  -2   9     1128.17     1175.49     47.76 o 
  -9  -2   9      724.88      714.56     33.43 o 
  -8  -2   9     1659.96     1651.94     38.66 o 
  -7  -2   9     1188.42     1253.18     25.17 o 
  -6  -2   9      970.96      973.62     22.73 o 
  -5  -2   9      602.44      654.63     14.03 o 
  -4  -2   9      187.29      202.84      5.73 o 
  -3  -2   9     1352.49     1364.04     18.11 o 
  -2  -2   9     2401.30     2469.40     29.63 o 
  -1  -2   9     4545.06     4636.04     53.01 o 
   0  -2   9     3359.34     3312.04     51.87 o 
   1  -2   9     6890.45     6820.98    111.49 o 
   2  -2   9     6577.10     6657.49     97.63 o 
   3  -2   9     4793.54     4624.05     80.24 o 
   4  -2   9     3703.72     3511.26     57.45 o 
   5  -2   9     3462.92     3332.60     55.34 o 
   6  -2   9     1946.09     1930.03     35.36 o 
   7  -2   9     1134.52     1133.48     24.24 o 
   8  -2   9      252.32      277.64     14.62 o 
   9  -2   9      227.91      226.43     12.54 o 
 -10  -1   9        0.22        0.00      6.00 o 
  -9  -1   9      210.12      173.36      8.92 o 
  -8  -1   9      397.49      356.69     11.78 o 
  -7  -1   9      464.68      475.69     12.79 o 
  -6  -1   9      763.08      741.33     16.26 o 
  -5  -1   9     1023.20     1013.96     19.48 o 
  -4  -1   9     5495.53     5350.31     65.90 o 
  -3  -1   9     5367.42     5459.96     65.46 o 
  -2  -1   9     6487.26     6727.55     85.61 o 
  -1  -1   9     1782.38     1719.61     33.42 o 
   0  -1   9     9157.57     8808.22    104.63 o 
   1  -1   9     7387.61     7488.27     79.88 o 
   2  -1   9     1790.94     1764.76     24.95 o 
   3  -1   9      335.22      313.07      8.58 o 
   4  -1   9      127.96      129.71      6.73 o 
   5  -1   9      426.16      451.93     13.01 o 
   6  -1   9       81.00       77.82      6.69 o 
   7  -1   9        1.47        7.17      5.11 o 
   8  -1   9      619.51      654.33     24.74 o 
 -10   0   9      920.76      893.29     20.75 o 
  -9   0   9     2440.28     2430.94     42.95 o 
  -8   0   9     3385.06     3406.98     56.50 o 
  -7   0   9     2304.70     2245.68     38.67 o 
  -6   0   9     3533.71     3462.63     64.25 o 
  -5   0   9     3380.41     3427.68     63.20 o 
  -4   0   9     2561.68     2599.39     36.62 o 
  -3   0   9     1598.05     1517.97     22.93 o 
  -2   0   9     1667.38     1567.45     22.47 o 
  -1   0   9      252.63      272.27      6.55 o 
   0   0   9      512.92      519.52      8.58 o 
   1   0   9      773.15      808.34     15.11 o 
   2   0   9     1300.49     1252.29     27.08 o 
   3   0   9      513.34      447.47     10.62 o 
   4   0   9     3178.82     3018.75     45.33 o 
   5   0   9     2697.75     2604.18     45.53 o 
   6   0   9     3142.67     3193.54     76.32 o 
   7   0   9      152.90      144.05     15.75 o 
   8   0   9      875.67      898.11     41.05 o 
 -11   1   9      435.86      425.95     13.19 o 
 -10   1   9      586.49      577.99     16.58 o 
  -9   1   9      172.78      166.65      9.86 o 
  -8   1   9      887.83      866.12     18.52 o 
  -7   1   9       84.78       89.01      9.23 o 
  -6   1   9      225.76      200.27      8.01 o 
  -5   1   9      245.79      233.03      8.31 o 
  -4   1   9     1712.24     1747.17     34.35 o 
  -3   1   9      753.64      692.28     13.46 o 
  -2   1   9     5658.41     5601.81     67.13 o 
  -1   1   9     8406.37     7922.98    101.24 o 
   0   1   9     8133.47     7945.27     94.43 o 
   1   1   9     7072.90     7069.00    101.68 o 
   2   1   9     1426.24     1398.56     22.53 o 
   3   1   9     2657.73     2586.81     58.34 o 
   4   1   9     3351.11     3380.27     82.67 o 
   5   1   9     2771.20     2779.04     66.29 o 
   6   1   9      181.66      147.66     16.26 o 
   7   1   9      106.86      108.55     15.23 o 
   8   1   9        5.46        1.81     10.46 o 
 -11   2   9        0.66        0.00      5.84 o 
 -10   2   9      423.13      412.38     20.78 o 
  -9   2   9      510.37      468.66     11.92 o 
  -8   2   9     4063.23     3903.68     62.43 o 
  -7   2   9      914.66      905.00     20.00 o 
  -6   2   9     5171.42     4981.44     75.82 o 
  -5   2   9     3254.40     3207.21     58.76 o 
  -4   2   9     7193.53     7470.67    113.68 o 
  -3   2   9     2352.32     2198.98     38.50 o 
  -2   2   9     3539.01     3499.99     61.78 o 
  -1   2   9     3777.82     3766.60     52.48 o 
   0   2   9     2041.03     1983.67     33.56 o 
   1   2   9     1120.75     1112.56     17.61 o 
   2   2   9      462.72      468.29     11.09 o 
   3   2   9      125.67      127.34     12.48 o 
   4   2   9       49.79       54.18      6.96 o 
   5   2   9      350.61      407.30     20.65 o 
   6   2   9      775.93      827.10     33.62 o 
   7   2   9      255.73      292.87     23.62 o 
 -11   3   9      362.70      365.52     15.86 o 
 -10   3   9     1425.37     1317.99     31.00 o 
  -9   3   9     1232.81     1186.83     27.79 o 
  -8   3   9     4997.59     4853.97     90.01 o 
  -7   3   9     3853.46     3758.53     86.51 o 
  -6   3   9     2488.29     2613.85     62.06 o 
  -5   3   9      651.63      672.35     16.58 o 
  -4   3   9       86.92       91.39      6.60 o 
  -3   3   9        1.34        7.70      1.73 o 
  -2   3   9      289.49      297.32      7.95 o 
  -1   3   9      745.69      719.83     16.48 o 
   0   3   9      786.32      769.53     15.82 o 
   1   3   9      828.24      776.96     16.67 o 
   2   3   9     2332.85     2200.43     37.93 o 
   3   3   9     3523.47     3479.18     59.04 o 
   4   3   9     2713.76     2600.17     65.72 o 
   5   3   9     1599.01     1572.47     45.90 o 
   6   3   9      981.44     1034.05     33.45 o 
   7   3   9      682.19      742.67     28.65 o 
 -11   4   9      103.28       98.58     13.36 o 
 -10   4   9      169.52      178.42      9.58 o 
  -9   4   9        1.55        0.00      4.13 o 
  -8   4   9        0.68        3.38      4.35 o 
  -7   4   9       32.92       41.96      6.07 o 
  -6   4   9      613.06      595.88     19.39 o 
  -5   4   9     2089.61     2040.16     48.74 o 
  -4   4   9     3493.71     3560.41     66.61 o 
  -3   4   9     5434.07     5403.17     94.53 o 
  -2   4   9     6426.77     6422.25     94.82 o 
  -1   4   9     3229.57     3255.00     50.75 o 
   0   4   9     2506.70     2462.36     47.64 o 
   1   4   9     2815.72     2784.77     45.90 o 
   2   4   9     1997.13     1942.24     35.72 o 
   3   4   9     1047.84      950.08     25.62 o 
   4   4   9      279.98      266.14     15.90 o 
   5   4   9       75.09       92.50     13.49 o 
   6   4   9       33.14       49.69     14.84 o 
 -11   5   9      109.26      102.49     10.16 o 
 -10   5   9      476.92      492.01     15.25 o 
  -9   5   9      954.64      957.59     27.02 o 
  -8   5   9      812.68      838.44     20.17 o 
  -7   5   9     1488.90     1416.68     37.10 o 
  -6   5   9     3136.71     2987.49    144.56 o 
  -5   5   9     4659.71     4598.86     87.55 o 
  -4   5   9     3647.54     3652.32     68.41 o 
  -3   5   9     1597.05     1579.20     48.64 o 
  -2   5   9     1216.19     1213.69     26.02 o 
  -1   5   9     2691.63     2652.16     42.54 o 
   0   5   9      279.03      262.80      8.72 o 
   1   5   9        7.53        3.99      3.80 o 
   2   5   9      132.46      132.19      7.80 o 
   3   5   9      221.63      208.87      9.92 o 
   4   5   9      349.77      318.08     17.99 o 
   5   5   9      350.84      319.20     24.27 o 
 -10   6   9      607.31      633.69     17.48 o 
  -9   6   9      799.69      745.60     18.80 o 
  -8   6   9      270.44      272.60     12.60 o 
  -7   6   9      467.59      488.52     42.79 o 
  -6   6   9        3.57        8.70      4.79 o 
  -5   6   9      326.87      320.73     11.04 o 
  -4   6   9       45.09       55.30      6.78 o 
  -3   6   9      175.88      174.71     12.58 o 
  -2   6   9     2965.60     2890.68     57.03 o 
  -1   6   9      886.00      857.15     22.36 o 
   0   6   9     1663.74     1565.79     29.17 o 
   1   6   9     1705.21     1689.10     32.08 o 
   2   6   9     2223.65     2162.83     40.11 o 
   3   6   9     1543.77     1560.26     36.31 o 
   4   6   9      957.05      985.23     43.37 o 
 -10   7   9        0.66        0.00      5.42 o 
  -9   7   9       70.54       61.44      5.79 o 
  -8   7   9      189.41      185.90     10.39 o 
  -7   7   9      430.00      447.20     16.17 o 
  -6   7   9     1290.62     1309.53     33.88 o 
  -5   7   9      795.93      875.74     31.33 o 
  -4   7   9     1582.92     1603.38     34.08 o 
  -3   7   9      556.53      554.29     19.63 o 
  -2   7   9      841.68      863.81     22.40 o 
  -1   7   9     1478.72     1465.11     33.92 o 
   0   7   9     1383.94     1310.59     25.24 o 
   1   7   9      682.68      686.31     17.16 o 
   2   7   9      220.02      264.28     12.36 o 
   3   7   9      129.87      133.26     12.21 o 
  -9   8   9      577.77      607.81     15.80 o 
  -8   8   9      865.12      907.41     41.53 o 
  -7   8   9      927.22      993.15     44.79 o 
  -6   8   9      694.19      716.78     21.53 o 
  -5   8   9      746.09      758.12     24.25 o 
  -4   8   9      360.17      337.12     12.35 o 
  -3   8   9      606.33      587.83     19.02 o 
  -2   8   9      102.17      104.57      8.44 o 
  -1   8   9        1.00        0.19      5.52 o 
   0   8   9       89.37       96.97     11.04 o 
   1   8   9      254.26      264.72     11.44 o 
   2   8   9      309.85      298.80     13.06 o 
  -8   9   9       21.69       19.65      7.74 o 
  -7   9   9       17.57       24.26      6.01 o 
  -6   9   9      154.24      150.83      9.50 o 
  -5   9   9      109.40      105.42      7.96 o 
  -4   9   9      109.96      102.05      8.03 o 
  -3   9   9      281.06      264.92     14.10 o 
  -2   9   9      446.48      489.03     20.17 o 
  -1   9   9      684.84      700.84     39.88 o 
   0   9   9      606.10      639.15     25.65 o 
  -5  10   9      686.77      731.32     29.62 o 
  -4  10   9      636.93      713.31     24.58 o 
   1 -11  10      316.83      303.03     20.97 o 
   2 -11  10      352.90      404.41     31.24 o 
   3 -11  10      343.19      333.98     17.74 o 
  -2 -10  10     1359.02     1349.90     27.79 o 
  -1 -10  10       96.07      101.32      9.44 o 
   0 -10  10      647.41      645.34     20.89 o 
   1 -10  10      290.32      321.44     13.86 o 
   2 -10  10      339.85      337.76     19.90 o 
   3 -10  10        3.74        0.00      5.03 o 
   4 -10  10        0.18        5.88      5.37 o 
   5 -10  10        3.99       10.06      5.77 o 
   6 -10  10       51.14       68.99     14.46 o 
  -4  -9  10      145.18      131.90     10.60 o 
  -3  -9  10       57.33       48.11      6.44 o 
  -2  -9  10      201.43      182.32      8.59 o 
  -1  -9  10        9.31        4.54      4.17 o 
   0  -9  10        2.29        0.00      7.01 o 
   1  -9  10      331.98      302.69     14.88 o 
   2  -9  10      391.79      384.93     14.56 o 
   3  -9  10      204.81      197.91     10.56 o 
   4  -9  10      249.46      246.89     11.54 o 
   5  -9  10      479.65      489.01     16.71 o 
   6  -9  10      330.92      331.96     31.51 o 
   7  -9  10      483.19      504.37     22.09 o 
  -5  -8  10      422.93      391.87     25.43 o 
  -4  -8  10      207.35      171.44     10.87 o 
  -3  -8  10     1654.96     1637.21     28.98 o 
  -2  -8  10     1205.15     1151.37     22.09 o 
  -1  -8  10     1349.41     1349.73     28.77 o 
   0  -8  10     1582.28     1572.63     29.06 o 
   1  -8  10     1896.33     1959.57     42.18 o 
   2  -8  10     1677.37     1662.07     37.06 o 
   3  -8  10     1059.02      973.01     25.02 o 
   4  -8  10      316.05      292.56     12.72 o 
   5  -8  10       39.93       30.40      6.01 o 
   6  -8  10       73.34       65.95     18.25 o 
   7  -8  10       85.10       86.08      8.46 o 
   8  -8  10        2.23        6.28      7.53 o 
  -6  -7  10     1120.92     1167.62     48.79 o 
  -5  -7  10     1407.89     1403.57     53.82 o 
  -4  -7  10      843.76      823.56     20.01 o 
  -3  -7  10     1288.95     1262.82     23.32 o 
  -2  -7  10     1362.45     1356.88     39.19 o 
  -1  -7  10      980.21      988.19     21.18 o 
   0  -7  10      481.57      499.84     13.15 o 
   1  -7  10       35.45       42.17      4.89 o 
   2  -7  10       12.05       19.72      5.51 o 
   3  -7  10        3.36        8.40      7.27 o 
   4  -7  10       13.22       21.91      8.81 o 
   5  -7  10      983.25      875.64     23.59 o 
   6  -7  10      361.03      361.79     14.21 o 
   7  -7  10      312.62      326.35     18.33 o 
   8  -7  10      332.34      313.26     14.54 o 
  -7  -6  10      696.39      715.72     36.79 o 
  -6  -6  10      497.83      516.69     29.17 o 
  -5  -6  10      214.94      258.02     19.36 o 
  -4  -6  10      256.03      276.24     10.70 o 
  -3  -6  10       22.60       24.13      4.10 o 
  -2  -6  10       25.99       33.96      4.83 o 
  -1  -6  10       57.32       52.29      5.26 o 
   0  -6  10     3436.70     3455.19     56.90 o 
   1  -6  10     1275.16     1228.97     23.95 o 
   2  -6  10     1933.81     1868.56     41.16 o 
   3  -6  10      774.44      779.79     15.89 o 
   4  -6  10     6934.97     6606.35    122.29 o 
   5  -6  10      818.76      818.44     22.32 o 
   6  -6  10     1192.27     1169.14     28.86 o 
   7  -6  10      550.86      586.77     19.04 o 
   8  -6  10      564.51      539.95     19.13 o 
  -8  -5  10      222.07      195.65     14.50 o 
  -7  -5  10      221.06      245.44     14.73 o 
  -6  -5  10     1125.56     1184.62     40.14 o 
  -5  -5  10     1330.22     1290.50     49.56 o 
  -4  -5  10     1718.47     1771.42     29.33 o 
  -3  -5  10     3551.16     3669.40     60.42 o 
  -2  -5  10     2465.64     2505.94     43.00 o 
  -1  -5  10     1550.63     1459.66     26.58 o 
   0  -5  10     2042.52     1918.51     31.78 o 
   1  -5  10     1389.25     1379.69     25.08 o 
   2  -5  10     2037.38     1991.43     33.89 o 
   3  -5  10      787.15      711.16     15.47 o 
   4  -5  10      254.75      263.72     19.70 o 
   5  -5  10       44.88       42.47      7.60 o 
   6  -5  10        3.19        2.15      3.27 o 
   7  -5  10        1.69        2.99      8.01 o 
   8  -5  10      233.73      216.89     12.31 o 
  -9  -4  10      925.11      941.86     43.24 o 
  -8  -4  10      827.77      915.66     41.18 o 
  -7  -4  10     1740.84     1877.18     48.18 o 
  -6  -4  10     1827.42     1940.97     48.46 o 
  -5  -4  10     1785.77     1915.58     47.10 o 
  -4  -4  10     1882.76     1929.06     32.19 o 
  -3  -4  10      619.64      576.98     12.48 o 
  -2  -4  10     1520.65     1502.89     23.08 o 
  -1  -4  10      294.51      270.55      8.07 o 
   0  -4  10      168.36      200.51      7.55 o 
   1  -4  10     1140.11     1203.01     29.03 o 
   2  -4  10       18.36       28.00      5.64 o 
   3  -4  10       92.89      111.68      5.98 o 
   4  -4  10      979.73      955.50     19.84 o 
   5  -4  10     1143.35     1109.42     24.13 o 
   6  -4  10      870.23      824.52     21.50 o 
   7  -4  10     1025.70     1048.06     27.48 o 
   8  -4  10      928.60      914.76     20.75 o 
   9  -4  10      464.13      475.29     14.16 o 
  -9  -3  10      351.47      368.25     23.75 o 
  -8  -3  10      353.82      363.86     23.10 o 
  -7  -3  10      190.44      198.00     16.52 o 
  -6  -3  10        1.50        0.00      4.86 o 
  -5  -3  10      116.75      129.19      6.81 o 
  -4  -3  10      986.25     1022.66     15.33 o 
  -3  -3  10     2854.70     2968.55     35.18 o 
  -2  -3  10     3225.95     3280.88     41.12 o 
  -1  -3  10     3548.99     3512.50     45.17 o 
   0  -3  10     5264.07     5038.57     79.52 o 
   1  -3  10     4432.81     4275.56     78.24 o 
   2  -3  10     2981.48     2826.45     45.91 o 
   3  -3  10     2064.82     2031.83     34.69 o 
   4  -3  10     1561.10     1547.26     29.04 o 
   5  -3  10     1335.67     1388.12     26.96 o 
   6  -3  10      967.96      999.67     21.57 o 
   7  -3  10      270.91      260.11     13.18 o 
   8  -3  10       10.63       12.60      5.65 o 
 -10  -2  10      143.21      126.75     15.49 o 
  -9  -2  10      540.79      612.33     30.46 o 
  -8  -2  10      988.57      964.78     29.40 o 
  -7  -2  10     1546.77     1562.96     31.95 o 
  -6  -2  10      667.30      650.59     17.64 o 
  -5  -2  10     5475.25     5593.06     86.66 o 
  -4  -2  10     5115.56     5314.16     73.91 o 
  -3  -2  10     4726.54     4730.86     53.46 o 
  -2  -2  10     3252.35     3109.18     39.59 o 
  -1  -2  10     7725.56     7510.63     96.57 o 
   0  -2  10     2432.84     2357.93     29.12 o 
   1  -2  10     1372.85     1291.52     26.51 o 
   2  -2  10       13.97       26.18      3.29 o 
   3  -2  10      116.82      109.89      6.29 o 
   4  -2  10       31.82       37.64      4.87 o 
   5  -2  10       62.27       54.61      5.62 o 
   6  -2  10      395.49      406.25     12.93 o 
   7  -2  10      366.29      362.26     12.66 o 
   8  -2  10      626.88      609.13     19.86 o 
 -10  -1  10      985.71     1002.92     35.51 o 
  -9  -1  10     1402.45     1450.96     29.21 o 
  -8  -1  10     2453.21     2401.56     42.53 o 
  -7  -1  10     1355.81     1314.09     25.74 o 
  -6  -1  10      546.69      565.83     29.14 o 
  -5  -1  10     2085.86     2124.37     43.49 o 
  -4  -1  10      443.98      465.54     10.74 o 
  -3  -1  10        7.51        9.86      2.22 o 
  -2  -1  10      781.11      818.22     12.12 o 
  -1  -1  10       26.81       28.92      2.82 o 
   0  -1  10      509.39      532.21      9.66 o 
   1  -1  10      501.74      545.55      9.43 o 
   2  -1  10     1069.70     1059.21     17.34 o 
   3  -1  10     2693.19     2669.73     40.77 o 
   4  -1  10     3926.73     3915.48     64.49 o 
   5  -1  10     2463.37     2552.52     44.91 o 
   6  -1  10     1364.43     1453.30     29.45 o 
   7  -1  10      359.16      381.30     47.31 o 
   8  -1  10      237.58      295.58     22.07 o 
 -10   0  10      324.74      325.86     11.92 o 
  -9   0  10       65.98       56.85      6.21 o 
  -8   0  10      575.64      560.78     14.73 o 
  -7   0  10     2010.17     1923.94     34.25 o 
  -6   0  10       16.40       23.75      4.08 o 
  -5   0  10     3802.68     3799.94     69.86 o 
  -4   0  10     3740.24     3732.89     58.81 o 
  -3   0  10    13850.51    14280.13    184.67 o 
  -2   0  10     2918.85     2709.31     34.80 o 
  -1   0  10    12930.67    13172.48    155.25 o 
   0   0  10     5027.75     5133.82     60.02 o 
   1   0  10     2521.28     2494.55     34.15 o 
   2   0  10     7027.06     7071.19     87.18 o 
   3   0  10      281.47      269.85      9.71 o 
   4   0  10     1158.17     1139.92     23.85 o 
   5   0  10      312.12      322.91     15.86 o 
   6   0  10      439.04      465.32     26.59 o 
   7   0  10      189.35      197.87     18.59 o 
   8   0  10       48.09       46.34     13.29 o 
 -11   1  10      115.66      104.98      7.54 o 
 -10   1  10      737.18      694.56     17.14 o 
  -9   1  10      755.67      702.47     16.66 o 
  -8   1  10     3726.04     3794.41     61.85 o 
  -7   1  10     1784.23     1834.20     37.05 o 
  -6   1  10     2124.23     2171.18     52.75 o 
  -5   1  10     2383.46     2352.79     51.60 o 
  -4   1  10     5105.06     5230.24     89.10 o 
  -3   1  10     5194.14     5086.39     68.57 o 
  -2   1  10     2104.24     1896.62     31.85 o 
  -1   1  10     2229.40     2242.95     30.63 o 
   0   1  10      498.40      499.69     10.29 o 
   1   1  10      169.25      167.69      8.26 o 
   2   1  10        8.61       11.53      3.26 o 
   3   1  10      499.63      507.97     19.21 o 
   4   1  10     1598.34     1680.65     43.99 o 
   5   1  10     1003.04     1023.44     41.11 o 
   6   1  10     1010.84     1025.63     45.05 o 
   7   1  10      509.63      501.59     30.33 o 
 -11   2  10      314.84      285.67     15.11 o 
 -10   2  10      624.05      597.06     19.04 o 
  -9   2  10     1360.88     1368.29     30.33 o 
  -8   2  10     4044.63     3914.03     62.90 o 
  -7   2  10     1184.67     1129.71     24.29 o 
  -6   2  10       15.02       16.38      3.11 o 
  -5   2  10        3.03        3.47      2.77 o 
  -4   2  10       53.58       45.16      5.10 o 
  -3   2  10       17.55       27.26      4.35 o 
  -2   2  10      472.78      465.14     11.10 o 
  -1   2  10      698.10      704.78     14.94 o 
   0   2  10     2379.31     2388.42     35.63 o 
   1   2  10     1610.00     1493.05     27.21 o 
   2   2  10     3925.22     3848.78     56.60 o 
   3   2  10     3299.76     3235.48     54.68 o 
   4   2  10     2940.90     3082.28     72.88 o 
   5   2  10     2140.60     2358.30     59.41 o 
   6   2  10     1316.16     1473.68     42.83 o 
   7   2  10      388.35      420.92     29.04 o 
 -11   3  10        0.82        0.00      7.87 o 
 -10   3  10        0.32        0.00      4.99 o 
  -9   3  10      331.33      341.92     12.88 o 
  -8   3  10      471.92      479.52     16.52 o 
  -7   3  10      336.15      316.25     14.00 o 
  -6   3  10     1416.97     1287.40     55.70 o 
  -5   3  10     3546.62     3441.21     87.90 o 
  -4   3  10     5630.72     5690.49     87.64 o 
  -3   3  10     5200.62     5145.10     77.65 o 
  -2   3  10     3486.22     3375.70     52.72 o 
  -1   3  10     1524.35     1467.32     26.03 o 
   0   3  10     1310.32     1191.80     22.57 o 
   1   3  10     1410.66     1322.77     25.93 o 
   2   3  10      766.66      721.43     17.56 o 
   3   3  10      153.46      143.12      9.56 o 
   4   3  10       18.62       20.78      7.85 o 
   5   3  10        2.22        0.00      7.73 o 
   6   3  10        0.68        1.55     11.36 o 
 -11   4  10      291.92      286.58     20.72 o 
 -10   4  10      789.97      778.06     21.11 o 
  -9   4  10     1394.50     1337.38     36.47 o 
  -8   4  10     1422.92     1409.36     37.97 o 
  -7   4  10     1677.00     1686.12     43.44 o 
  -6   4  10     2387.04     2417.01     62.60 o 
  -5   4  10     1719.33     1760.69     55.70 o 
  -4   4  10     1046.10     1013.54     23.49 o 
  -3   4  10     1193.74     1128.91     25.76 o 
  -2   4  10      148.62      146.52      5.81 o 
  -1   4  10       20.49       29.17      3.64 o 
   0   4  10      298.41      263.01      9.78 o 
   1   4  10      314.66      309.96     11.42 o 
   2   4  10      787.89      800.19     23.47 o 
   3   4  10     1848.81     1810.53     60.51 o 
   4   4  10      257.78      281.01     20.26 o 
   5   4  10      679.19      695.20     36.79 o 
   6   4  10      559.37      571.29     34.98 o 
 -10   5  10      312.09      308.46     12.05 o 
  -9   5  10      125.65      136.38     11.52 o 
  -8   5  10       33.44       46.61      8.13 o 
  -7   5  10      174.57      193.07     10.91 o 
  -6   5  10      126.41      105.88     10.65 o 
  -5   5  10      602.11      603.89     16.56 o 
  -4   5  10     1332.50     1290.84     28.59 o 
  -3   5  10      344.38      343.41     16.72 o 
  -2   5  10     3190.36     2941.64     57.89 o 
  -1   5  10     3262.86     3072.82     50.77 o 
   0   5  10     2374.77     2264.86     40.80 o 
   1   5  10     2538.88     2539.08     44.82 o 
   2   5  10     1807.29     1788.86     50.41 o 
   3   5  10     1057.83     1024.04     28.79 o 
   4   5  10      629.70      616.21     32.53 o 
   5   5  10      257.75      246.66     22.20 o 
 -10   6  10      152.25      140.22      8.45 o 
  -9   6  10      997.26      943.90     22.88 o 
  -8   6  10      311.20      322.77     16.97 o 
  -7   6  10      651.11      726.95     23.13 o 
  -6   6  10     1307.51     1367.56     53.24 o 
  -5   6  10     3645.83     3605.29     68.62 o 
  -4   6  10      108.56      102.39      7.22 o 
  -3   6  10     2024.34     1961.54     40.95 o 
  -2   6  10     1083.43     1064.52     25.95 o 
  -1   6  10     2187.16     2211.49     38.11 o 
   0   6  10      295.98      322.12     10.59 o 
   1   6  10      372.11      292.05     10.96 o 
   2   6  10        2.48        6.43      4.93 o 
   3   6  10        3.80        1.11      7.32 o 
   4   6  10        0.98        0.00      9.16 o 
  -9   7  10      656.07      686.05     19.83 o 
  -8   7  10      971.81      913.96     55.12 o 
  -7   7  10      425.95      428.68     47.18 o 
  -6   7  10      348.18      345.91     14.42 o 
  -5   7  10       42.90       42.48      5.71 o 
  -4   7  10       68.60       85.07      8.59 o 
  -3   7  10       76.86       77.56      6.92 o 
  -2   7  10       68.11       72.63      7.34 o 
  -1   7  10      829.86      818.07     28.39 o 
   0   7  10      748.70      777.90     35.86 o 
   1   7  10      600.45      612.28     17.96 o 
   2   7  10      642.96      584.31     18.92 o 
   3   7  10      535.33      575.27     23.44 o 
  -9   8  10       15.77       16.37      5.05 o 
  -8   8  10        8.43        7.65      5.92 o 
  -7   8  10      137.80      140.28      9.68 o 
  -6   8  10      377.25      369.68     15.19 o 
  -5   8  10      649.97      594.26     27.75 o 
  -4   8  10      398.70      412.43     14.59 o 
  -3   8  10      768.82      785.25     21.77 o 
  -2   8  10     1488.69     1478.10     35.05 o 
  -1   8  10     1385.15     1375.53     40.75 o 
   0   8  10      737.57      712.29     27.06 o 
   1   8  10      432.08      408.05     16.94 o 
  -7   9  10      731.10      812.31     32.27 o 
  -6   9  10      593.88      664.06     29.17 o 
  -5   9  10      740.89      832.92     36.27 o 
  -4   9  10      773.77      826.06     26.87 o 
  -3   9  10      352.46      377.19     18.07 o 
  -2   9  10      199.00      195.59     13.82 o 
  -1   9  10      142.91      141.11     22.52 o 
  -2 -10  11       14.90        4.24      5.76 o 
  -1 -10  11       78.58       59.16     11.13 o 
   0 -10  11      190.72      194.20     11.58 o 
   1 -10  11      344.12      352.97     14.80 o 
   2 -10  11      695.53      671.61     20.83 o 
   3 -10  11      345.05      315.43     17.59 o 
   4 -10  11      240.54      245.23     12.39 o 
   5 -10  11      452.23      444.37     28.78 o 
  -4  -9  11      322.20      330.49     26.20 o 
  -3  -9  11      704.88      744.83     17.76 o 
  -2  -9  11      996.76     1020.86     21.08 o 
  -1  -9  11      846.26      903.43     21.13 o 
   0  -9  11     1092.92     1121.71     28.73 o 
   1  -9  11     1143.46     1117.42     30.75 o 
   2  -9  11     1225.59     1179.77     29.58 o 
   3  -9  11      334.86      320.49     13.65 o 
   4  -9  11      123.06      129.31      9.50 o 
   5  -9  11       97.99       96.95     16.31 o 
   6  -9  11       14.20       10.88      6.57 o 
  -5  -8  11      523.92      500.43     29.04 o 
  -4  -8  11      559.58      576.90     19.25 o 
  -3  -8  11      110.13      106.90      7.35 o 
  -2  -8  11      213.40      215.32      9.06 o 
  -1  -8  11      117.72      105.56      7.23 o 
   0  -8  11        0.54       11.31      6.22 o 
   1  -8  11        6.60        3.50      2.84 o 
   2  -8  11        1.81        0.00      5.54 o 
   3  -8  11       80.82       92.10      8.47 o 
   4  -8  11      255.24      217.77     17.76 o 
   5  -8  11      230.71      243.83     12.24 o 
   6  -8  11      165.48      162.32     24.96 o 
   7  -8  11      533.08      503.81     18.38 o 
  -6  -7  11       35.79       59.37     13.81 o 
  -5  -7  11       11.10        0.00      9.94 o 
  -4  -7  11       29.97       44.85      7.48 o 
  -3  -7  11      236.19      246.22      9.19 o 
  -2  -7  11      583.60      584.16     22.58 o 
  -1  -7  11     1159.49     1154.98     24.08 o 
   0  -7  11     1756.09     1753.86     32.46 o 
   1  -7  11     2089.44     2031.92     36.23 o 
   2  -7  11     2102.48     2049.13     53.08 o 
   3  -7  11     1225.27     1243.44     30.63 o 
   4  -7  11      911.83      911.06     30.80 o 
   5  -7  11      582.51      618.77     20.08 o 
   6  -7  11      509.45      498.15     17.77 o 
   7  -7  11      225.77      226.11     12.54 o 
   8  -7  11       65.50       90.26     20.26 o 
  -7  -6  11      538.42      565.48     32.40 o 
  -6  -6  11     1465.55     1427.45     56.28 o 
  -5  -6  11     1091.07     1098.30     45.05 o 
  -4  -6  11     1574.21     1622.48     46.15 o 
  -3  -6  11     2069.82     2071.92     37.90 o 
  -2  -6  11     1105.41     1079.75     22.75 o 
  -1  -6  11     1654.43     1715.79     32.23 o 
   0  -6  11      752.62      775.29     19.02 o 
   1  -6  11      921.16      965.53     23.01 o 
   2  -6  11      613.09      612.11     14.56 o 
   3  -6  11     1799.82     1698.99     31.08 o 
   4  -6  11      252.98      233.30      7.83 o 
   5  -6  11       41.11       53.41      7.55 o 
   6  -6  11      232.59      206.41     11.65 o 
   7  -6  11       18.80       31.62      7.51 o 
   8  -6  11      402.27      422.17     24.51 o 
  -8  -5  11     1100.23     1110.33     71.12 o 
  -7  -5  11      878.57      975.72     30.85 o 
  -6  -5  11     1106.17     1102.78     39.43 o 
  -5  -5  11      821.26      861.58     37.69 o 
  -4  -5  11      339.32      343.05     13.21 o 
  -3  -5  11      118.12      132.67      7.31 o 
  -2  -5  11       74.35       82.98      6.16 o 
  -1  -5  11      243.97      268.55     13.38 o 
   0  -5  11     1039.94     1036.00     22.85 o 
   1  -5  11     1292.83     1235.53     29.47 o 
   2  -5  11      605.43      555.51     16.84 o 
   3  -5  11       25.71       29.77      5.61 o 
   4  -5  11     1357.34     1305.16     25.51 o 
   5  -5  11     1338.70     1287.38     25.29 o 
   6  -5  11     1252.74     1244.04     24.81 o 
   7  -5  11      830.70      857.90     19.01 o 
   8  -5  11      406.93      442.31     18.09 o 
  -9  -4  11       96.24       85.58     15.36 o 
  -8  -4  11        1.28        0.00      8.65 o 
  -7  -4  11       35.68       16.10      8.45 o 
  -6  -4  11      116.75      100.26      9.67 o 
  -5  -4  11      671.80      671.33     22.13 o 
  -4  -4  11     1012.19     1020.94     21.02 o 
  -3  -4  11     3672.88     3858.94     54.02 o 
  -2  -4  11     3499.96     3530.78     48.31 o 
  -1  -4  11     2858.20     2783.87     46.20 o 
   0  -4  11     3201.24     3135.04     50.82 o 
   1  -4  11     2538.28     2562.24     57.44 o 
   2  -4  11     2534.22     2478.22     59.92 o 
   3  -4  11     1566.04     1585.19     30.00 o 
   4  -4  11      843.02      880.81     24.11 o 
   5  -4  11      356.73      378.53     11.80 o 
   6  -4  11      121.06      127.35      7.44 o 
   7  -4  11       51.95       46.22      6.07 o 
   8  -4  11        1.62        7.20      5.16 o 
  -9  -3  11      442.54      453.05     27.23 o 
  -8  -3  11     1282.10     1236.67     49.18 o 
  -7  -3  11     1728.89     1723.93     62.09 o 
  -6  -3  11     3138.86     3229.87     73.79 o 
  -5  -3  11     4014.77     4297.15     94.37 o 
  -4  -3  11     3015.27     3146.03     49.23 o 
  -3  -3  11     3761.99     3686.18     43.09 o 
  -2  -3  11     3144.88     3198.32     38.94 o 
  -1  -3  11     2106.41     2000.37     37.81 o 
   0  -3  11      353.55      363.84      9.39 o 
   1  -3  11       97.48       91.56      5.86 o 
   2  -3  11      443.50      457.42     15.00 o 
   3  -3  11      117.41      131.68      9.30 o 
   4  -3  11      366.98      366.28     11.77 o 
   5  -3  11      708.49      680.20     27.39 o 
   6  -3  11      489.90      505.41     14.63 o 
   7  -3  11      777.04      798.77     19.81 o 
   8  -3  11      733.25      732.41     19.39 o 
 -10  -2  11      734.43      685.52     33.95 o 
  -9  -2  11      362.14      364.90     22.59 o 
  -8  -2  11      857.64      882.59     28.00 o 
  -7  -2  11      980.46      969.29     24.41 o 
  -6  -2  11     1008.03     1027.61     21.64 o 
  -5  -2  11      380.31      361.53     13.69 o 
  -4  -2  11        0.91        4.90      3.21 o 
  -3  -2  11       28.94       24.36      2.77 o 
  -2  -2  11       14.56       12.65      2.44 o 
  -1  -2  11      198.80      173.70      5.32 o 
   0  -2  11     1722.45     1635.50     31.32 o 
   1  -2  11     1864.85     1740.29     45.88 o 
   2  -2  11     3266.33     3145.78     74.42 o 
   3  -2  11     3476.82     3445.23     57.79 o 
   4  -2  11     2236.48     2266.66     46.90 o 
   5  -2  11     2602.91     2541.92     45.11 o 
   6  -2  11      545.39      561.92     15.92 o 
   7  -2  11      452.57      455.46     16.96 o 
   8  -2  11       48.01       59.75     12.97 o 
 -10  -1  11       15.99       14.67      7.42 o 
  -9  -1  11       32.27       16.24      5.49 o 
  -8  -1  11      276.31      269.11     10.40 o 
  -7  -1  11      316.69      344.73     11.28 o 
  -6  -1  11     2499.09     2521.00     49.53 o 
  -5  -1  11     1814.98     1791.77     36.72 o 
  -4  -1  11     2337.26     2348.83     37.94 o 
  -3  -1  11     2979.97     2911.84     45.73 o 
  -2  -1  11     4483.91     4423.01     52.14 o 
  -1  -1  11     5056.11     5071.00     75.27 o 
   0  -1  11     1978.51     1953.39     27.88 o 
   1  -1  11     2506.90     2526.16     32.88 o 
   2  -1  11     2260.34     2249.04     61.73 o 
   3  -1  11      618.49      634.05     14.45 o 
   4  -1  11      546.84      556.18     15.29 o 
   5  -1  11       40.35       39.84      5.84 o 
   6  -1  11       12.37        5.96      9.10 o 
   7  -1  11       91.25       94.87     14.33 o 
   8  -1  11       79.57       89.84     15.49 o 
 -10   0  11      571.46      606.13     16.51 o 
  -9   0  11     1886.17     1954.87     36.37 o 
  -8   0  11     2406.69     2439.35     42.87 o 
  -7   0  11     2309.12     2293.45     45.84 o 
  -6   0  11      264.07      266.48     14.22 o 
  -5   0  11     3243.99     3147.72     59.56 o 
  -4   0  11     1470.26     1500.82     30.01 o 
  -3   0  11     1466.22     1505.71     23.58 o 
  -2   0  11      186.72      192.91      6.58 o 
  -1   0  11       22.29       30.50      3.04 o 
   0   0  11        6.34       16.26      2.82 o 
   1   0  11        6.02       11.16      3.04 o 
   2   0  11      666.02      601.22     12.73 o 
   3   0  11     1506.62     1478.45     28.77 o 
   4   0  11     1789.30     1750.57     89.58 o 
   5   0  11      794.59      799.11     36.79 o 
   6   0  11      933.29      847.38     39.24 o 
   7   0  11      328.16      313.65     23.62 o 
 -10   1  11      455.02      453.85     13.39 o 
  -9   1  11     1069.11     1005.23     21.48 o 
  -8   1  11      490.93      479.32     13.12 o 
  -7   1  11      764.87      801.09     19.97 o 
  -6   1  11      602.61      561.32     15.21 o 
  -5   1  11      131.65      135.22      7.10 o 
  -4   1  11      864.76      918.42     28.40 o 
  -3   1  11     1126.98     1063.16     19.74 o 
  -2   1  11     2248.56     2208.02     40.93 o 
  -1   1  11     3021.69     3029.65     49.38 o 
   0   1  11     2490.35     2379.66     35.81 o 
   1   1  11     3141.17     2907.45     42.49 o 
   2   1  11     4876.48     4895.95     78.42 o 
   3   1  11     3337.38     3363.34    113.91 o 
   4   1  11     1806.25     1804.70     47.31 o 
   5   1  11     1071.61     1026.94     32.24 o 
   6   1  11      585.06      537.21     31.37 o 
   7   1  11       88.69       76.03     15.36 o 
 -11   2  11       10.22        6.51      7.38 o 
 -10   2  11      306.33      281.70     13.07 o 
  -9   2  11      266.57      247.50     10.71 o 
  -8   2  11     2018.47     1944.09     29.82 o 
  -7   2  11      934.63      950.85     18.16 o 
  -6   2  11     1595.55     1569.37     27.15 o 
  -5   2  11     2883.07     2780.40     52.82 o 
  -4   2  11     4368.67     4275.71     78.20 o 
  -3   2  11     2737.39     2752.26     50.18 o 
  -2   2  11      772.83      731.11     15.62 o 
  -1   2  11      629.59      629.52     19.66 o 
   0   2  11     1050.02     1012.02     32.11 o 
   1   2  11      615.66      651.93     16.18 o 
   2   2  11       23.70       28.99      5.10 o 
   3   2  11       14.70       21.51      6.83 o 
   4   2  11        9.34        6.32      6.94 o 
   5   2  11        4.73        5.69      6.97 o 
   6   2  11      107.00      141.78     13.54 o 
 -10   3  11     1147.07     1113.57     28.14 o 
  -9   3  11     1891.52     1936.57     45.74 o 
  -8   3  11     1817.25     1835.46     48.05 o 
  -7   3  11     1597.99     1556.80     41.53 o 
  -6   3  11     1036.33      957.02     28.57 o 
  -5   3  11      572.19      541.97     13.20 o 
  -4   3  11      133.42      136.12      5.75 o 
  -3   3  11        5.62        5.85      2.52 o 
  -2   3  11       28.28       39.16      6.94 o 
  -1   3  11        4.77        6.43      3.58 o 
   0   3  11     1671.46     1584.83     34.06 o 
   1   3  11     2538.05     2447.57     49.58 o 
   2   3  11     1684.48     1715.86     33.24 o 
   3   3  11      818.98      805.24     43.76 o 
   4   3  11     1055.85      989.05     33.69 o 
   5   3  11      798.27      810.59     41.18 o 
   6   3  11      792.24      898.49     46.21 o 
 -10   4  11       92.85      110.81     13.37 o 
  -9   4  11        0.62        6.68      4.91 o 
  -8   4  11        1.80        4.74      5.09 o 
  -7   4  11       36.81       49.93      8.00 o 
  -6   4  11      438.16      416.38     17.02 o 
  -5   4  11     2536.71     2487.93    103.97 o 
  -4   4  11     2274.73     2176.07     59.23 o 
  -3   4  11     1844.25     1805.72     31.28 o 
  -2   4  11     2769.04     2706.86     51.58 o 
  -1   4  11     5355.85     5312.20     96.32 o 
   0   4  11     2423.12     2441.91     42.78 o 
   1   4  11     2252.02     2162.48     39.41 o 
   2   4  11      686.83      636.36     17.08 o 
   3   4  11      335.51      319.01     14.86 o 
   4   4  11      300.55      343.21     24.27 o 
   5   4  11      100.65      121.98     18.20 o 
 -10   5  11      449.65      427.50     14.75 o 
  -9   5  11      854.75      845.32     21.88 o 
  -8   5  11      767.01      719.60     23.87 o 
  -7   5  11      583.29      568.48     21.36 o 
  -6   5  11     1305.14     1210.57     58.99 o 
  -5   5  11     2572.80     2585.68     63.28 o 
  -4   5  11     2103.81     2136.42     91.01 o 
  -3   5  11     2687.59     2702.30     54.13 o 
  -2   5  11      205.21      196.49      7.64 o 
  -1   5  11     1393.93     1315.95     25.39 o 
   0   5  11      329.73      308.16     10.84 o 
   1   5  11       44.19       41.09      5.75 o 
   2   5  11      105.68       82.00      7.27 o 
   3   5  11      125.36      113.49     11.86 o 
   4   5  11      169.50      166.77     18.97 o 
 -10   6  11      368.41      415.99     18.11 o 
  -9   6  11      387.38      380.90     19.08 o 
  -8   6  11      160.83      166.19     18.85 o 
  -7   6  11      480.70      436.60     23.36 o 
  -6   6  11       15.67        9.46      5.43 o 
  -5   6  11       24.00       25.02      5.97 o 
  -4   6  11      161.51      160.75     11.55 o 
  -3   6  11      101.96       87.16      9.24 o 
  -2   6  11      490.49      474.72     16.01 o 
  -1   6  11     1753.11     1714.30     31.22 o 
   0   6  11     1254.07     1234.77     25.27 o 
   1   6  11      665.37      669.00     17.47 o 
   2   6  11      774.16      800.36     23.10 o 
   3   6  11      856.06      871.43     60.54 o 
  -9   7  11       58.16       65.41      6.66 o 
  -8   7  11      323.79      293.72     22.85 o 
  -7   7  11      376.49      374.45     41.95 o 
  -6   7  11      933.54      915.74     47.24 o 
  -5   7  11      586.30      593.17     36.21 o 
  -4   7  11      571.55      540.33     16.83 o 
  -3   7  11      967.12      925.48     24.28 o 
  -2   7  11     1010.32      975.97     25.86 o 
  -1   7  11      823.75      849.93     24.38 o 
   0   7  11      491.06      518.19     21.62 o 
   1   7  11      304.60      300.97     14.81 o 
   2   7  11      262.93      284.37     13.72 o 
  -8   8  11      665.36      669.89     78.09 o 
  -7   8  11      885.82      948.09     29.19 o 
  -6   8  11      621.43      670.23     22.92 o 
  -5   8  11      489.15      484.12     25.04 o 
  -4   8  11      493.69      510.66     21.81 o 
  -3   8  11       96.16       99.71     10.91 o 
  -2   8  11        4.09        0.00      6.27 o 
  -1   8  11       10.11        2.53      7.59 o 
   0   8  11       14.22        6.73      8.52 o 
  -6   9  11       10.46       15.11      6.98 o 
  -5   9  11       22.21       38.50     10.33 o 
  -4   9  11       87.14       94.06     10.14 o 
  -3   9  11      364.88      395.84     18.85 o 
  -2   9  11      608.37      665.46     37.11 o 
  -1 -10  12      490.71      525.31     19.65 o 
   0 -10  12      471.05      466.99     20.84 o 
   1 -10  12      207.39      222.09     12.44 o 
   2 -10  12      211.27      213.65     16.03 o 
   3 -10  12       45.07       39.56      7.67 o 
   4 -10  12        0.61        0.00      7.67 o 
  -3  -9  12       21.58       23.82      6.69 o 
  -2  -9  12      109.86      103.15      7.61 o 
  -1  -9  12       10.03        5.28      5.04 o 
   0  -9  12        1.82        4.98      3.84 o 
   1  -9  12      111.79       99.81      9.23 o 
   2  -9  12      363.35      330.89     14.67 o 
   3  -9  12      159.78      159.52     10.74 o 
   4  -9  12      295.62      299.95     14.00 o 
   5  -9  12      455.75      434.20     17.22 o 
   6  -9  12      604.23      618.14     54.86 o 
  -5  -8  12      339.70      307.07     22.85 o 
  -4  -8  12      197.34      205.70     14.88 o 
  -3  -8  12      737.47      683.82     17.06 o 
  -2  -8  12     1113.45     1109.70     24.67 o 
  -1  -8  12     1055.99     1065.27     28.39 o 
   0  -8  12     1274.57     1243.53     25.41 o 
   1  -8  12     1410.56     1337.54     34.35 o 
   2  -8  12      456.16      452.52     16.57 o 
   3  -8  12      434.36      439.28     17.66 o 
   4  -8  12      411.94      417.75     16.41 o 
   5  -8  12      363.00      365.89     16.59 o 
   6  -8  12       16.86       31.94      8.07 o 
   7  -8  12      108.94      124.21     16.97 o 
  -6  -7  12      712.01      709.92     36.01 o 
  -5  -7  12     1917.54     1918.19     69.96 o 
  -4  -7  12     1534.81     1566.60     43.72 o 
  -3  -7  12     1540.74     1565.71     31.31 o 
  -2  -7  12     1181.45     1162.00     24.91 o 
  -1  -7  12      430.05      444.36     13.58 o 
   0  -7  12      925.45      917.63     20.61 o 
   1  -7  12      491.03      517.17     13.99 o 
   2  -7  12      106.09      104.28      6.24 o 
   3  -7  12       35.68       28.48      8.35 o 
   4  -7  12      255.96      235.93     12.60 o 
   5  -7  12      409.91      384.17     26.58 o 
   6  -7  12      389.52      377.67     27.32 o 
   7  -7  12      188.69      198.35     12.53 o 
  -7  -6  12      276.11      284.10     23.23 o 
  -6  -6  12      806.45      800.53     38.21 o 
  -5  -6  12      278.09      317.01     23.23 o 
  -4  -6  12      138.67      145.30     11.61 o 
  -3  -6  12        2.65        3.06      4.45 o 
  -2  -6  12      423.06      464.93     13.81 o 
  -1  -6  12        9.90       15.44      5.96 o 
   0  -6  12     1441.39     1422.89     28.28 o 
   1  -6  12      715.29      715.46     30.55 o 
   2  -6  12     2112.36     2012.01     71.13 o 
   3  -6  12       23.38       30.60      4.81 o 
   4  -6  12     2431.49     2382.97     41.88 o 
   5  -6  12     1799.53     1782.05     32.77 o 
   6  -6  12     1116.40     1110.44     29.49 o 
   7  -6  12      313.22      280.01     14.21 o 
  -8  -5  12      115.96      124.56     17.30 o 
  -7  -5  12      111.63      120.44     12.46 o 
  -6  -5  12      285.36      312.57     22.46 o 
  -5  -5  12      711.69      707.20     33.56 o 
  -4  -5  12     1319.39     1355.42     51.50 o 
  -3  -5  12     2128.76     2127.06     38.72 o 
  -2  -5  12     2824.79     2739.98     47.67 o 
  -1  -5  12     1388.07     1348.79     27.12 o 
   0  -5  12     2083.37     2005.83     36.13 o 
   1  -5  12     1551.18     1634.52     48.90 o 
   2  -5  12     1420.20     1425.39     27.03 o 
   3  -5  12     1137.19     1188.49     24.62 o 
   4  -5  12      277.84      279.10     10.64 o 
   5  -5  12       48.15       57.43      6.16 o 
   6  -5  12        3.54        0.00      4.45 o 
   7  -5  12        8.24        9.15      4.68 o 
   8  -5  12       38.29       39.95      6.56 o 
  -8  -4  12     1231.51     1290.11     52.53 o 
  -7  -4  12     1507.00     1638.10     61.44 o 
  -6  -4  12     1461.34     1543.21     41.02 o 
  -5  -4  12     1371.07     1379.04     36.92 o 
  -4  -4  12     1976.81     1995.48     48.69 o 
  -3  -4  12      631.10      622.99     15.19 o 
  -2  -4  12     1046.34     1032.82     18.21 o 
  -1  -4  12      355.86      354.33     10.98 o 
   0  -4  12        0.98        0.67      3.78 o 
   1  -4  12      680.26      706.44     25.27 o 
   2  -4  12      330.29      348.76     11.53 o 
   3  -4  12      127.79      123.89      7.44 o 
   4  -4  12      545.81      540.85     14.90 o 
   5  -4  12     1141.02     1137.26     24.17 o 
   6  -4  12     1109.24     1123.18     35.27 o 
   7  -4  12      676.81      742.96     19.08 o 
   8  -4  12      328.71      327.74     12.75 o 
  -9  -3  12      222.20      222.27     19.62 o 
  -8  -3  12      301.05      324.62     22.33 o 
  -7  -3  12      544.72      509.59     27.36 o 
  -6  -3  12        0.48        0.00      5.89 o 
  -5  -3  12        0.57        0.00      5.09 o 
  -4  -3  12      148.64      141.22     12.26 o 
  -3  -3  12      684.67      657.86     13.57 o 
  -2  -3  12     1003.07     1008.59     24.80 o 
  -1  -3  12      973.67      949.22     17.83 o 
   0  -3  12     1799.38     1793.73     28.76 o 
   1  -3  12     3963.02     4028.40    117.98 o 
   2  -3  12     2844.96     2799.77     48.67 o 
   3  -3  12     2210.55     2204.41     40.15 o 
   4  -3  12     1459.29     1431.35     33.32 o 
   5  -3  12      750.38      748.12     18.72 o 
   6  -3  12      488.16      515.74     19.92 o 
   7  -3  12      271.11      277.46     16.77 o 
   8  -3  12       72.73       87.72     13.34 o 
  -9  -2  12      120.52       99.90     13.55 o 
  -8  -2  12      616.38      644.34     30.98 o 
  -7  -2  12     1825.78     1859.08     39.87 o 
  -6  -2  12     2440.49     2449.08     49.21 o 
  -5  -2  12      846.48      870.33     18.62 o 
  -4  -2  12     5262.61     5430.29     81.68 o 
  -3  -2  12     3287.81     3305.45     52.43 o 
  -2  -2  12     3347.10     3189.42     50.77 o 
  -1  -2  12     1510.21     1427.75     20.30 o 
   0  -2  12     2567.88     2542.69     41.53 o 
   1  -2  12      645.69      644.79     20.67 o 
   2  -2  12      886.29      903.97     16.58 o 
   3  -2  12      227.49      216.16      9.56 o 
   4  -2  12      758.05      713.28     22.58 o 
   5  -2  12       11.75       19.87      5.72 o 
   6  -2  12      169.92      188.10     11.19 o 
   7  -2  12      103.35       96.60     14.84 o 
   8  -2  12      699.83      691.46     35.24 o 
 -10  -1  12      629.48      627.75     40.40 o 
  -9  -1  12     1068.22     1071.99     27.22 o 
  -8  -1  12     1032.87     1042.92     22.93 o 
  -7  -1  12     3390.80     3442.62     57.78 o 
  -6  -1  12      109.30      120.73      8.38 o 
  -5  -1  12      565.32      573.35     18.65 o 
  -4  -1  12      113.48      108.60      5.75 o 
  -3  -1  12      519.75      489.42     12.06 o 
  -2  -1  12       44.46       63.71      4.49 o 
  -1  -1  12        3.15        4.35      3.10 o 
   0  -1  12        6.40       10.83      2.66 o 
   1  -1  12      684.02      656.88     11.98 o 
   2  -1  12     1474.14     1493.58     26.39 o 
   3  -1  12     1860.26     1899.23     33.16 o 
   4  -1  12     1524.29     1617.19     36.71 o 
   5  -1  12      816.75      889.62     46.98 o 
   6  -1  12      536.35      567.80     30.46 o 
   7  -1  12      592.45      667.58     35.11 o 
 -10   0  12      288.99      260.38     12.58 o 
  -9   0  12       90.93      100.54      7.42 o 
  -8   0  12      678.21      651.09     18.77 o 
  -7   0  12      238.54      246.16     10.68 o 
  -6   0  12     1408.14     1444.88     31.37 o 
  -5   0  12     2448.17     2500.59     49.13 o 
  -4   0  12     1896.70     1822.18     42.49 o 
  -3   0  12     7488.24     7494.67    110.65 o 
  -2   0  12     3201.52     2985.22     47.64 o 
  -1   0  12     4142.53     4005.60     51.63 o 
   0   0  12     3443.94     3536.88     50.93 o 
   1   0  12     3212.65     3112.66     47.02 o 
   2   0  12     3853.39     3958.65     89.72 o 
   3   0  12     2524.75     2497.21    103.26 o 
   4   0  12      504.68      492.47     20.78 o 
   5   0  12      166.97      166.12     17.30 o 
   6   0  12      114.45      115.14     16.13 o 
   7   0  12        1.15        3.36     10.97 o 
 -10   1  12      237.19      215.68     15.26 o 
  -9   1  12      502.21      489.82     13.83 o 
  -8   1  12     1629.57     1636.90     30.88 o 
  -7   1  12     1328.29     1334.62     29.57 o 
  -6   1  12      836.66      799.60     19.94 o 
  -5   1  12     2690.67     2566.99     75.40 o 
  -4   1  12     4059.36     3871.19     72.26 o 
  -3   1  12     4965.29     5061.74     76.14 o 
  -2   1  12     1395.62     1440.17     53.13 o 
  -1   1  12      559.34      557.20     13.93 o 
   0   1  12      384.51      369.57     15.56 o 
   1   1  12       50.71       45.65      5.22 o 
   2   1  12        5.61        4.08      4.87 o 
   3   1  12      147.63      145.90     11.68 o 
   4   1  12      138.22      137.58     15.49 o 
   5   1  12      192.92      219.34     15.04 o 
   6   1  12      267.90      315.59     24.78 o 
 -10   2  12      642.53      636.64     21.74 o 
  -9   2  12     1211.70     1249.96     24.36 o 
  -8   2  12      792.23      821.57     16.67 o 
  -7   2  12      703.71      654.64     15.24 o 
  -6   2  12      100.72       96.53      6.20 o 
  -5   2  12      168.58      175.97      8.08 o 
  -4   2  12       85.56       80.97      5.98 o 
  -3   2  12       39.47       57.12      6.07 o 
  -2   2  12      110.18      101.24      7.96 o 
  -1   2  12     1530.28     1518.03     28.90 o 
   0   2  12     1120.93     1034.41     22.06 o 
   1   2  12     2002.67     1968.69     41.83 o 
   2   2  12     2402.24     2443.50     50.68 o 
   3   2  12     1858.89     1934.20     70.86 o 
   4   2  12     1003.32     1141.49     35.14 o 
   5   2  12      805.47      925.44     31.66 o 
   6   2  12      982.78     1068.24     36.14 o 
 -10   3  12        0.19        0.46      5.63 o 
  -9   3  12       90.73       92.94      8.29 o 
  -8   3  12      406.05      396.28     38.53 o 
  -7   3  12      370.23      355.92     17.81 o 
  -6   3  12     1066.68     1011.76     35.82 o 
  -5   3  12     3279.15     3126.93     79.08 o 
  -4   3  12     2787.26     2810.28     46.72 o 
  -3   3  12     1061.85     1043.71     20.83 o 
  -2   3  12     1977.28     1882.18     40.69 o 
  -1   3  12     3646.59     3483.96     58.01 o 
   0   3  12     1813.49     1694.18     32.14 o 
   1   3  12      257.05      238.71     10.05 o 
   2   3  12      209.29      194.02     11.15 o 
   3   3  12       61.77       55.67      9.52 o 
   4   3  12      186.60      190.26     19.88 o 
   5   3  12        6.24        0.00     11.49 o 
 -10   4  12      524.39      514.20     21.53 o 
  -9   4  12     1173.79     1178.32     28.57 o 
  -8   4  12      856.79      887.45     28.25 o 
  -7   4  12      208.87      248.21     14.71 o 
  -6   4  12     2080.40     1949.18     84.22 o 
  -5   4  12     1717.10     1665.88     45.63 o 
  -4   4  12     1689.06     1639.74     40.70 o 
  -3   4  12       30.31       31.13      6.67 o 
  -2   4  12     3383.86     3233.23     53.66 o 
  -1   4  12      202.43      194.78      9.44 o 
   0   4  12      132.69      130.38      8.81 o 
   1   4  12      614.63      610.54     16.47 o 
   2   4  12        8.69       12.71      4.99 o 
   3   4  12      887.41      872.62     30.87 o 
   4   4  12      293.13      267.32     22.46 o 
   5   4  12      484.50      497.72     32.27 o 
 -10   5  12      224.84      269.43     14.77 o 
  -9   5  12      168.11      177.97     11.96 o 
  -8   5  12        7.12       10.98      5.70 o 
  -7   5  12       95.41       94.70      9.08 o 
  -6   5  12      201.42      182.61     11.41 o 
  -5   5  12      136.41      129.08     10.13 o 
  -4   5  12     1025.77     1015.73     25.27 o 
  -3   5  12       34.77       28.08      5.75 o 
  -2   5  12      802.66      770.62     22.13 o 
  -1   5  12     2488.09     2420.59     48.45 o 
   0   5  12     2019.48     2005.77     37.26 o 
   1   5  12      628.39      680.49     17.87 o 
   2   5  12      746.04      719.41     21.68 o 
   3   5  12      742.70      705.27     35.50 o 
   4   5  12      604.16      605.75     34.46 o 
  -9   6  12      393.66      404.04     20.01 o 
  -8   6  12      701.51      668.35     23.59 o 
  -7   6  12      325.00      319.64     61.63 o 
  -6   6  12      657.72      667.15     33.50 o 
  -5   6  12     1402.21     1349.69     37.82 o 
  -4   6  12     1373.14     1397.01     57.10 o 
  -3   6  12      474.50      480.17     16.24 o 
  -2   6  12      731.04      688.34     25.66 o 
  -1   6  12      372.64      380.57     11.28 o 
   0   6  12      194.30      189.91     11.37 o 
   1   6  12      140.90      142.72      9.70 o 
   2   6  12      143.72      112.79      9.59 o 
   3   6  12        1.04        7.87     10.46 o 
  -9   7  12      547.94      556.29     35.69 o 
  -8   7  12      662.08      649.07     23.50 o 
  -7   7  12      610.70      611.89     22.48 o 
  -6   7  12      261.78      281.73     14.69 o 
  -5   7  12      130.23      153.58     10.96 o 
  -4   7  12       54.63       71.09      7.56 o 
  -3   7  12        8.45       14.05      7.47 o 
  -2   7  12      155.92      168.59     10.95 o 
  -1   7  12      254.92      239.84     15.42 o 
   0   7  12      196.01      180.80     14.41 o 
   1   7  12      173.76      147.85      9.76 o 
  -7   8  12       16.57        9.64      6.70 o 
  -6   8  12      169.36      168.77     11.82 o 
  -5   8  12      335.39      349.13     16.82 o 
  -4   8  12      557.47      538.69     21.01 o 
  -3   8  12      754.63      751.46     26.78 o 
  -2   8  12      924.21      911.66     31.63 o 
  -1   8  12      586.59      556.50     24.27 o 
  -1 -10  13       12.37       14.14      5.16 o 
   0 -10  13      232.63      243.35     13.85 o 
   1 -10  13      313.58      318.67     24.49 o 
   2 -10  13      415.52      389.36     27.46 o 
   3 -10  13      481.86      490.21     23.94 o 
  -3  -9  13      414.30      457.56     17.92 o 
  -2  -9  13      877.11      904.38     22.31 o 
  -1  -9  13      928.33      942.26     31.34 o 
   0  -9  13      822.39      786.53     18.60 o 
   1  -9  13      510.64      501.43     21.46 o 
   2  -9  13      494.82      466.16     17.97 o 
   3  -9  13      317.32      322.17     19.62 o 
   4  -9  13      141.37      154.36     22.88 o 
   5  -9  13       69.90       64.92     13.55 o 
  -5  -8  13      656.03      665.38     35.50 o 
  -4  -8  13      405.56      403.23     26.72 o 
  -3  -8  13      338.65      332.74     14.87 o 
  -2  -8  13      114.85      102.49      9.20 o 
  -1  -8  13      140.96      152.92      8.85 o 
   0  -8  13      187.76      178.98      8.89 o 
   1  -8  13       22.95       20.24      4.83 o 
   2  -8  13        2.68        0.00      5.80 o 
   3  -8  13      126.63      133.81     13.80 o 
   4  -8  13      171.65      200.66     12.29 o 
   5  -8  13     1024.02      928.03     35.74 o 
   6  -8  13       59.94       69.76      9.64 o 
  -6  -7  13       53.97       45.18     14.20 o 
  -5  -7  13       30.22       25.94     12.39 o 
  -4  -7  13       62.14       65.57     13.94 o 
  -3  -7  13      366.80      390.13     13.98 o 
  -2  -7  13      736.21      698.70     18.38 o 
  -1  -7  13      715.45      714.34     18.28 o 
   0  -7  13     1156.19     1143.15     24.55 o 
   1  -7  13      999.02      975.28     28.78 o 
   2  -7  13     1120.92     1127.18     29.68 o 
   3  -7  13      606.61      637.41     24.80 o 
   4  -7  13      950.32      948.73     27.23 o 
   5  -7  13      892.80      874.10     27.96 o 
   6  -7  13      279.59      274.21     14.64 o 
   7  -7  13      132.70      127.97     14.27 o 
  -7  -6  13      312.98      299.46     23.88 o 
  -6  -6  13      532.97      541.73     31.11 o 
  -5  -6  13     1274.74     1314.89     53.05 o 
  -4  -6  13     1542.08     1522.83     57.83 o 
  -3  -6  13     1829.92     1868.82     35.94 o 
  -2  -6  13     2053.32     2081.03     43.45 o 
  -1  -6  13      936.35      953.33     21.80 o 
   0  -6  13     1439.88     1422.32     28.64 o 
   1  -6  13     1196.33     1143.67     24.46 o 
   2  -6  13      388.34      381.48     12.58 o 
   3  -6  13      355.10      349.10     11.71 o 
   4  -6  13        0.07        3.19      4.28 o 
   5  -6  13       61.10       46.19      9.50 o 
   6  -6  13      100.49       96.49      5.71 o 
   7  -6  13       16.79       13.37      7.79 o 
  -8  -5  13      766.86      843.90     41.18 o 
  -7  -5  13      901.63      960.57     31.82 o 
  -6  -5  13      700.74      710.55     24.82 o 
  -5  -5  13      807.58      792.01     36.92 o 
  -4  -5  13      231.93      275.32     19.88 o 
  -3  -5  13       16.31       29.19      7.88 o 
  -2  -5  13        8.51       15.45      4.99 o 
  -1  -5  13      102.36      101.72      7.29 o 
   0  -5  13      474.83      504.40     21.32 o 
   1  -5  13      317.23      310.01     13.79 o 
   2  -5  13     1023.09      975.71     21.98 o 
   3  -5  13      417.43      420.55     13.22 o 
   4  -5  13      851.36      838.37     19.85 o 
   5  -5  13     1358.13     1336.82     51.14 o 
   6  -5  13      709.11      742.71     18.57 o 
   7  -5  13      274.99      317.43     11.76 o 
  -8  -4  13        0.81        0.00      9.94 o 
  -7  -4  13       77.45       91.13     14.46 o 
  -6  -4  13       15.07       10.95     11.87 o 
  -5  -4  13      255.12      276.83     18.20 o 
  -4  -4  13     1389.63     1518.17     39.70 o 
  -3  -4  13      926.82      913.27     20.07 o 
  -2  -4  13     2540.11     2505.47     44.68 o 
  -1  -4  13     3099.82     2858.96     48.23 o 
   0  -4  13     4684.54     4571.78     72.39 o 
   1  -4  13     2662.35     2660.60     68.95 o 
   2  -4  13     2186.79     2261.89     47.11 o 
   3  -4  13     1383.57     1462.31     29.51 o 
   4  -4  13      729.01      733.96     18.61 o 
   5  -4  13      484.77      480.19     18.44 o 
   6  -4  13      234.61      226.53     10.56 o 
   7  -4  13        5.76        7.77      6.46 o 
  -9  -3  13      544.59      588.20     31.49 o 
  -8  -3  13     1017.83     1068.87     45.18 o 
  -7  -3  13     1991.47     2117.23     74.48 o 
  -6  -3  13     2205.03     2319.74     79.12 o 
  -5  -3  13     3147.48     3099.90     71.23 o 
  -4  -3  13     1540.72     1484.28     38.46 o 
  -3  -3  13     2629.31     2528.92     57.36 o 
  -2  -3  13     2021.07     1972.48     41.18 o 
  -1  -3  13     2110.51     2075.15     35.01 o 
   0  -3  13      194.83      199.90      7.80 o 
   1  -3  13      161.45      174.12      8.93 o 
   2  -3  13        3.48       14.25      5.15 o 
   3  -3  13      217.00      205.68      9.65 o 
   4  -3  13      442.78      448.04     20.06 o 
   5  -3  13      581.63      550.25     17.83 o 
   6  -3  13      421.45      399.72     14.02 o 
   7  -3  13      345.27      412.30     36.52 o 
  -9  -2  13      440.53      441.95     25.94 o 
  -8  -2  13     1036.65     1164.39     46.60 o 
  -7  -2  13     1309.96     1354.05     37.84 o 
  -6  -2  13      133.71      124.19     10.09 o 
  -5  -2  13      439.57      434.60     17.46 o 
  -4  -2  13       90.06       89.12      5.88 o 
  -3  -2  13      121.06      123.55      6.37 o 
  -2  -2  13       16.04       16.29      3.28 o 
  -1  -2  13       10.14        9.16      3.25 o 
   0  -2  13      922.57      956.68     18.50 o 
   1  -2  13     2498.67     2577.73     40.69 o 
   2  -2  13     2248.56     2194.72     40.47 o 
   3  -2  13     2319.93     2241.60     41.62 o 
   4  -2  13      572.26      571.07     16.52 o 
   5  -2  13     1209.99     1175.28     30.08 o 
   6  -2  13      620.96      657.06     34.40 o 
   7  -2  13      884.80      994.66     44.27 o 
 -10  -1  13        0.90        1.94      7.25 o 
  -9  -1  13        7.66       14.01      6.42 o 
  -8  -1  13      178.59      196.43     13.41 o 
  -7  -1  13      435.81      456.70     15.69 o 
  -6  -1  13     1367.66     1375.53     31.07 o 
  -5  -1  13     3456.50     3492.58     66.76 o 
  -4  -1  13     2057.17     2070.49     40.61 o 
  -3  -1  13     4133.61     4276.97     65.83 o 
  -2  -1  13     1759.42     1636.14     28.99 o 
  -1  -1  13     2740.44     2822.38     48.86 o 
   0  -1  13     2968.19     2986.80     38.23 o 
   1  -1  13     2960.47     3013.94     51.35 o 
   2  -1  13     3198.98     3208.39     54.65 o 
   3  -1  13      732.93      713.55     20.91 o 
   4  -1  13       25.42       18.85      9.16 o 
   5  -1  13        1.97        0.00      8.52 o 
   6  -1  13        8.25        2.32      9.42 o 
   7  -1  13       80.33       92.03     15.88 o 
 -10   0  13      246.06      278.67     11.47 o 
  -9   0  13     1164.23     1154.45     25.89 o 
  -8   0  13     1074.61     1104.87     23.68 o 
  -7   0  13     3674.28     3742.87     71.49 o 
  -6   0  13      208.29      204.29      9.74 o 
  -5   0  13     1919.43     1956.49     40.57 o 
  -4   0  13     1686.66     1694.24     35.94 o 
  -3   0  13     2813.77     2822.60     55.33 o 
  -2   0  13      105.17       84.92      5.34 o 
  -1   0  13       30.59       37.57      4.22 o 
   0   0  13       20.34       25.50      4.63 o 
   1   0  13       98.77       90.87      7.60 o 
   2   0  13      100.58      102.60     10.21 o 
   3   0  13      240.28      241.66     22.85 o 
   4   0  13      239.17      199.13     18.78 o 
   5   0  13      464.86      465.45     29.30 o 
   6   0  13      585.09      529.98     31.88 o 
 -10   1  13      364.08      387.29     13.71 o 
  -9   1  13      729.76      710.33     17.63 o 
  -8   1  13       75.64       74.01     14.89 o 
  -7   1  13      367.66      373.70     13.26 o 
  -6   1  13       22.30       22.21      4.73 o 
  -5   1  13       11.38       25.71     13.15 o 
  -4   1  13      125.09      137.49      6.73 o 
  -3   1  13      652.40      704.66     16.53 o 
  -2   1  13     1102.15     1088.23     25.85 o 
  -1   1  13     1865.96     1740.71     44.73 o 
   0   1  13     2896.69     2841.87     56.45 o 
   1   1  13     3525.57     3519.84     78.50 o 
   2   1  13     1645.20     1687.19     53.24 o 
   3   1  13     1578.76     1611.92     50.15 o 
   4   1  13     1067.75     1097.44     50.92 o 
   5   1  13      744.24      705.16     27.23 o 
   6   1  13      326.05      304.49     25.56 o 
 -10   2  13      155.68      152.41     11.04 o 
  -9   2  13      302.48      290.04      9.77 o 
  -8   2  13     1323.83     1357.67     29.80 o 
  -7   2  13     1193.65     1224.63     31.12 o 
  -6   2  13     1068.07     1090.98     25.11 o 
  -5   2  13     1855.53     1780.56     47.97 o 
  -4   2  13     2647.40     2573.19     72.85 o 
  -3   2  13     2072.73     2042.69     41.82 o 
  -2   2  13     1737.17     1716.85     36.47 o 
  -1   2  13     1035.90     1036.96     25.09 o 
   0   2  13      324.34      307.57     12.34 o 
   1   2  13      141.39      151.47      9.59 o 
   2   2  13       69.97       64.82     20.01 o 
   3   2  13        5.99        0.00      9.42 o 
   4   2  13        3.48        1.42     10.46 o 
   5   2  13       24.52       36.07     18.14 o 
 -10   3  13      984.60     1015.22     27.27 o 
  -9   3  13     1127.62     1148.13     29.04 o 
  -8   3  13      966.65     1001.70     31.70 o 
  -7   3  13      588.19      588.20     22.18 o 
  -6   3  13      783.08      767.67     28.16 o 
  -5   3  13     1141.20     1044.19     23.52 o 
  -4   3  13      831.80      806.76     17.48 o 
  -3   3  13      185.26      187.04      8.37 o 
  -2   3  13      107.04       94.28      8.57 o 
  -1   3  13      627.22      614.59     19.23 o 
   0   3  13       76.23       81.72      6.97 o 
   1   3  13     1205.56     1209.92     32.53 o 
   2   3  13      906.94      883.48     29.17 o 
   3   3  13      879.90      806.59     39.11 o 
   4   3  13      587.59      609.11     35.24 o 
   5   3  13      662.12      772.13     42.72 o 
 -10   4  13      142.92      122.76     11.73 o 
  -9   4  13        6.30       12.46      6.75 o 
  -8   4  13        6.02        5.92      5.46 o 
  -7   4  13       59.17       57.20      8.10 o 
  -6   4  13      123.88      115.47     10.27 o 
  -5   4  13     1678.63     1556.42     54.08 o 
  -4   4  13      655.86      672.33     14.57 o 
  -3   4  13     1094.80     1165.64     23.09 o 
  -2   4  13      528.27      563.25     14.52 o 
  -1   4  13     4954.69     5000.04     81.16 o 
   0   4  13     1916.94     1845.32     40.31 o 
   1   4  13      948.66      936.85     51.87 o 
   2   4  13      687.52      662.67     21.40 o 
   3   4  13      557.63      529.98     30.98 o 
   4   4  13      363.48      376.64     27.11 o 
  -9   5  13      420.35      420.76     18.71 o 
  -8   5  13      421.92      441.80     22.85 o 
  -7   5  13      881.63      771.86     42.40 o 
  -6   5  13      989.67     1091.25     62.15 o 
  -5   5  13     2247.16     2322.24     81.25 o 
  -4   5  13      746.60      776.38     21.70 o 
  -3   5  13     1076.58     1066.09     38.53 o 
  -2   5  13      301.37      285.82     16.36 o 
  -1   5  13      153.08      155.05      8.09 o 
   0   5  13      190.48      204.30     10.94 o 
   1   5  13       63.85       43.98      6.60 o 
   2   5  13        0.36        0.00      6.82 o 
   3   5  13      128.77      143.79     17.43 o 
  -9   6  13      286.42      267.85     15.23 o 
  -8   6  13      296.68      304.46     16.11 o 
  -7   6  13      267.09      273.67     35.04 o 
  -6   6  13      142.68      163.73     16.46 o 
  -5   6  13        0.69        6.90      5.78 o 
  -4   6  13        7.44       11.47      5.32 o 
  -3   6  13      164.17      161.67     15.11 o 
  -2   6  13      164.17      144.76     10.36 o 
  -1   6  13      469.25      463.56     35.61 o 
   0   6  13      466.68      450.04     15.62 o 
   1   6  13      371.95      389.37     21.89 o 
   2   6  13      588.17      629.70     24.69 o 
  -8   7  13       45.17       37.05      8.26 o 
  -7   7  13      276.92      285.05     21.62 o 
  -6   7  13      431.51      427.57     19.03 o 
  -5   7  13      609.98      581.52     42.27 o 
  -4   7  13      752.31      741.81     22.32 o 
  -3   7  13      756.09      735.97     22.35 o 
  -2   7  13      828.77      789.55     40.53 o 
  -1   7  13      528.04      582.75     45.69 o 
   0   7  13      377.98      376.88     21.02 o 
  -6   8  13      468.32      492.62     20.72 o 
  -5   8  13      167.09      168.64     12.97 o 
  -4   8  13      207.52      209.29     13.92 o 
  -3   8  13      106.11      174.38     20.39 o 
  -2   8  13        0.45        0.00      7.47 o 
   1 -10  14      108.76      110.11     13.74 o 
   2 -10  14       72.90       90.81     13.81 o 
  -2  -9  14       10.48        8.27      6.10 o 
  -1  -9  14        0.14        0.00      5.47 o 
   0  -9  14       28.80       26.14      6.11 o 
   1  -9  14       44.13       35.66     10.85 o 
   2  -9  14      459.11      434.68     18.13 o 
   3  -9  14      385.54      433.27     20.21 o 
   4  -9  14      434.20      448.70     20.62 o 
  -4  -8  14      413.33      326.82     24.52 o 
  -3  -8  14      528.11      513.72     18.90 o 
  -2  -8  14      906.44      913.42     22.64 o 
  -1  -8  14      712.14      708.32     18.88 o 
   0  -8  14      322.48      321.99     12.04 o 
   1  -8  14     1102.92     1073.78     24.95 o 
   2  -8  14      451.12      485.09     14.76 o 
   3  -8  14      517.76      527.99     21.13 o 
   4  -8  14      109.99      133.03     12.27 o 
   5  -8  14      650.94      611.25     32.54 o 
  -5  -7  14     1393.13     1422.15     57.70 o 
  -4  -7  14     1566.66     1586.47     61.31 o 
  -3  -7  14     1471.90     1502.52     36.12 o 
  -2  -7  14     1416.98     1382.12     31.15 o 
  -1  -7  14      701.39      675.91     18.13 o 
   0  -7  14      314.33      312.73     11.86 o 
   1  -7  14      195.64      204.78      9.59 o 
   2  -7  14        0.13        8.84      5.25 o 
   3  -7  14       22.94       16.61      4.68 o 
   4  -7  14      167.29      170.45      7.90 o 
   5  -7  14      309.68      305.34     15.37 o 
   6  -7  14      179.83      166.22     12.92 o 
  -6  -6  14      333.71      325.79     24.52 o 
  -5  -6  14      189.69      185.22     19.49 o 
  -4  -6  14       14.35       21.17     11.23 o 
  -3  -6  14       39.81       42.25      7.63 o 
  -2  -6  14      539.04      534.60     16.12 o 
  -1  -6  14       35.36       20.57      5.61 o 
   0  -6  14      310.30      277.57     16.17 o 
   1  -6  14      493.24      467.07     15.96 o 
   2  -6  14     2192.09     2195.85     52.27 o 
   3  -6  14      857.86      872.84     20.62 o 
   4  -6  14      730.28      761.21     19.32 o 
   5  -6  14      781.85      817.88     19.69 o 
   6  -6  14      429.84      425.44     13.10 o 
  -7  -5  14       82.36       77.17     10.86 o 
  -6  -5  14      162.65      164.46     14.97 o 
  -5  -5  14      719.12      753.80     36.53 o 
  -4  -5  14      962.64      948.45     41.43 o 
  -3  -5  14     1999.61     1939.58     51.35 o 
  -2  -5  14     2931.76     2906.73    111.07 o 
  -1  -5  14     2095.33     2037.16     49.08 o 
   0  -5  14     1922.85     1938.49     40.54 o 
   1  -5  14     1880.02     1950.67     55.54 o 
   2  -5  14     1133.07     1220.42     36.50 o 
   3  -5  14      494.61      474.78     14.67 o 
   4  -5  14      391.28      408.55     20.94 o 
   5  -5  14      103.88      100.83      7.92 o 
   6  -5  14        3.25       10.22      5.48 o 
   7  -5  14        0.35        0.00      5.36 o 
  -8  -4  14      930.50     1039.44     46.21 o 
  -7  -4  14     1601.78     1788.99     66.99 o 
  -6  -4  14     1701.77     1674.85     44.40 o 
  -5  -4  14      448.99      472.85     25.17 o 
  -4  -4  14     1225.07     1237.29     61.18 o 
  -3  -4  14      914.88      943.83     69.83 o 
  -2  -4  14      413.50      404.37     12.91 o 
  -1  -4  14      222.66      218.82      9.71 o 
   0  -4  14      101.58       93.82      7.47 o 
   1  -4  14      147.53      172.55      9.29 o 
   2  -4  14      537.93      570.38     16.39 o 
   3  -4  14      575.39      563.73     16.25 o 
   4  -4  14      747.66      737.00     19.29 o 
   5  -4  14      700.96      705.65     38.64 o 
   6  -4  14      235.09      243.45     11.49 o 
   7  -4  14      550.72      563.11     22.54 o 
  -8  -3  14      320.36      312.75     22.20 o 
  -7  -3  14      375.09      348.63     23.10 o 
  -6  -3  14       42.29       36.66     10.71 o 
  -5  -3  14      642.73      650.74     22.48 o 
  -4  -3  14        5.11        8.86      5.47 o 
  -3  -3  14       68.52       90.25     10.02 o 
  -2  -3  14      244.89      254.69      9.73 o 
  -1  -3  14     2163.36     2198.77     34.97 o 
   0  -3  14     1766.97     1732.56     36.22 o 
   1  -3  14     2332.10     2407.45     45.10 o 
   2  -3  14     1527.10     1573.86     60.88 o 
   3  -3  14      897.36      931.19     22.11 o 
   4  -3  14      950.26     1055.30     37.71 o 
   5  -3  14      925.63      936.10     23.14 o 
   6  -3  14      432.95      446.93     22.10 o 
   7  -3  14      201.83      227.13     21.36 o 
  -9  -2  14      103.57       88.67     13.81 o 
  -8  -2  14      768.91      783.62     36.14 o 
  -7  -2  14      445.34      449.18     25.82 o 
  -6  -2  14     5849.03     5998.40    132.96 o 
  -5  -2  14     1127.05     1212.17     34.33 o 
  -4  -2  14     3353.43     3388.77     63.98 o 
  -3  -2  14     1739.78     1790.26     37.34 o 
  -2  -2  14     4089.40     3831.48    123.27 o 
  -1  -2  14      684.70      610.13     18.11 o 
   0  -2  14     2591.58     2616.79     52.42 o 
   1  -2  14      714.81      788.35     17.39 o 
   2  -2  14      195.29      210.00     10.11 o 
   3  -2  14      302.71      311.82     18.40 o 
   4  -2  14      267.62      270.69     13.34 o 
   5  -2  14      145.20      155.41     17.17 o 
   6  -2  14      155.50      156.44     17.94 o 
   7  -2  14       70.89       94.23     16.13 o 
  -9  -1  14     1117.23     1187.55     35.41 o 
  -8  -1  14     1108.10     1143.16     28.58 o 
  -7  -1  14     2135.97     2230.04     46.73 o 
  -6  -1  14      633.91      656.82     21.25 o 
  -5  -1  14      333.98      326.05     12.61 o 
  -4  -1  14      721.72      730.70     19.96 o 
  -3  -1  14      600.94      583.48     15.00 o 
  -2  -1  14       20.76       23.36      4.71 o 
  -1  -1  14      751.45      698.10     16.86 o 
   0  -1  14      481.12      476.41     15.60 o 
   1  -1  14      471.28      534.54     47.56 o 
   2  -1  14      482.59      625.36     37.82 o 
   3  -1  14      648.75      660.61     33.56 o 
   4  -1  14      845.13      852.03     40.27 o 
   5  -1  14      937.45      859.38     41.30 o 
   6  -1  14      711.18      688.49     36.79 o 
 -10   0  14      111.72       86.13      8.89 o 
  -9   0  14       88.37       99.76      7.88 o 
  -8   0  14        2.73        4.46      5.14 o 
  -7   0  14       13.21       22.03     10.97 o 
  -6   0  14      260.61      263.23     11.46 o 
  -5   0  14     1322.97     1342.56     37.90 o 
  -4   0  14     1395.19     1334.06     30.46 o 
  -3   0  14     2928.57     2832.10     57.88 o 
  -2   0  14     2695.89     2585.22     44.56 o 
  -1   0  14     3048.03     3065.85     68.36 o 
   0   0  14     2780.81     3021.72     51.59 o 
   1   0  14     2506.45     2560.66     62.29 o 
   2   0  14     2011.48     2023.22     88.55 o 
   3   0  14     1140.18     1140.86     47.11 o 
   4   0  14      304.46      305.78     24.01 o 
   5   0  14      121.71      114.49     16.78 o 
   6   0  14      150.70      194.13     21.56 o 
 -10   1  14      268.59      270.42     12.99 o 
  -9   1  14      409.28      418.92     13.47 o 
  -8   1  14     1418.04     1422.69     32.52 o 
  -7   1  14     1501.41     1526.06     34.09 o 
  -6   1  14      962.90      929.66     23.36 o 
  -5   1  14     2494.60     2357.75     40.74 o 
  -4   1  14     4007.60     3988.22     73.07 o 
  -3   1  14     3395.91     3480.51     67.10 o 
  -2   1  14     1269.78     1290.63     29.93 o 
  -1   1  14      397.06      393.79     14.14 o 
   0   1  14       43.56       17.33      5.47 o 
   1   1  14        0.96        1.84      5.91 o 
   2   1  14       18.62       16.27      7.16 o 
   3   1  14        2.82        2.93      6.66 o 
   4   1  14      175.76      187.28     14.64 o 
   5   1  14      380.41      411.75     29.56 o 
 -10   2  14      485.61      559.86     19.76 o 
  -9   2  14      570.64      614.94     16.98 o 
  -8   2  14      443.06      456.47     14.60 o 
  -7   2  14      222.08      222.73     12.49 o 
  -6   2  14      448.41      442.62     17.88 o 
  -5   2  14      812.19      797.57     20.68 o 
  -4   2  14       40.12       35.73      5.45 o 
  -3   2  14       26.61       38.37      5.58 o 
  -2   2  14      203.56      210.15     10.16 o 
  -1   2  14      681.88      698.12     19.62 o 
   0   2  14     3471.18     3382.65     66.53 o 
   1   2  14      524.08      483.30     20.54 o 
   2   2  14     1656.24     1674.11     63.63 o 
   3   2  14      772.67      837.31     41.05 o 
   4   2  14     1571.59     1716.70     68.67 o 
   5   2  14      368.73      401.68     30.98 o 
 -10   3  14        3.70       11.95      7.85 o 
  -9   3  14       62.76       43.99      9.12 o 
  -8   3  14      239.20      217.75     27.82 o 
  -7   3  14      580.00      503.88     33.88 o 
  -6   3  14      265.98      284.35     10.41 o 
  -5   3  14     1691.66     1698.14     35.57 o 
  -4   3  14     1690.92     1701.21     35.92 o 
  -3   3  14     1921.44     1822.30     43.74 o 
  -2   3  14      388.15      364.25     13.67 o 
  -1   3  14     2609.54     2494.03     40.16 o 
   0   3  14     2417.68     2323.17     42.99 o 
   1   3  14      841.79      790.72     20.21 o 
   2   3  14      449.85      427.11     26.85 o 
   3   3  14      264.66      258.41     22.59 o 
   4   3  14      114.99      115.14     18.20 o 
  -9   4  14      358.75      349.54     26.78 o 
  -8   4  14     1378.47     1246.66     38.01 o 
  -7   4  14      601.51      631.16     24.00 o 
  -6   4  14     1048.33     1067.20     91.32 o 
  -5   4  14     1036.25     1097.42     66.80 o 
  -4   4  14     1685.10     1663.88     33.65 o 
  -3   4  14       26.76       29.66      4.61 o 
  -2   4  14      330.49      324.47     11.16 o 
  -1   4  14       19.51       20.92      5.23 o 
   0   4  14       64.21       56.21      6.63 o 
   1   4  14       81.60       82.26      8.41 o 
   2   4  14       61.69       78.21     23.30 o 
   3   4  14      389.04      379.09     26.46 o 
  -9   5  14      137.96      168.06     13.05 o 
  -8   5  14       78.16       88.66     10.27 o 
  -7   5  14       78.49       73.55     22.65 o 
  -6   5  14        7.08       10.76      7.10 o 
  -5   5  14      247.05      252.28     14.73 o 
  -4   5  14      400.03      399.31     13.28 o 
  -3   5  14      539.74      537.52     33.42 o 
  -2   5  14      232.64      250.78     19.43 o 
  -1   5  14      732.10      725.74     18.24 o 
   0   5  14     1101.38     1098.55     28.00 o 
   1   5  14      740.66      722.37     26.11 o 
   2   5  14      588.48      584.44     24.68 o 
  -8   6  14      323.20      288.11     15.97 o 
  -7   6  14      573.31      550.66     22.41 o 
  -6   6  14      778.99      817.23     28.11 o 
  -5   6  14     1165.01     1112.57     28.19 o 
  -4   6  14      976.90      979.17     43.51 o 
  -3   6  14      623.08      647.65     20.96 o 
  -2   6  14      506.22      517.43     22.58 o 
  -1   6  14      530.85      513.73     16.10 o 
   0   6  14      303.71      305.56     15.42 o 
   1   6  14      100.46       64.99     10.22 o 
  -7   7  14      255.82      270.11     15.55 o 
  -6   7  14      321.40      343.73     25.62 o 
  -5   7  14       61.10       66.03      9.87 o 
  -4   7  14       67.07       55.52     10.78 o 
  -3   7  14        9.72       15.16      8.27 o 
  -2   7  14       51.00       49.33     10.27 o 
  -1   7  14       73.68       59.25     16.65 o 
  -4   8  14      329.41      331.31     18.44 o 
  -2  -9  15      490.98      482.57     18.53 o 
  -1  -9  15      497.25      518.40     16.31 o 
   0  -9  15      413.75      401.19     15.44 o 
   1  -9  15      442.02      445.14     13.04 o 
   2  -9  15      336.44      314.06     15.94 o 
   3  -9  15      251.80      266.09     15.56 o 
  -4  -8  15      403.90      441.83     29.17 o 
  -3  -8  15      323.67      293.88     29.43 o 
  -2  -8  15      221.42      208.39     12.72 o 
  -1  -8  15       37.38       42.69      7.23 o 
   0  -8  15       59.98       70.33      7.28 o 
   1  -8  15        4.77        9.58      5.30 o 
   2  -8  15       73.03       77.06      6.48 o 
   3  -8  15      270.07      251.15     14.53 o 
   4  -8  15       19.18       33.19      8.74 o 
   5  -8  15      513.00      487.52     24.80 o 
  -5  -7  15        1.48        3.23     11.36 o 
  -4  -7  15      135.39      111.65     17.04 o 
  -3  -7  15      525.36      511.40     30.59 o 
  -2  -7  15      479.90      445.33     15.33 o 
  -1  -7  15      298.85      303.69     12.50 o 
   0  -7  15      377.02      357.69     13.10 o 
   1  -7  15      991.11      971.60     23.55 o 
   2  -7  15     1185.88     1183.81     25.93 o 
   3  -7  15      781.62      785.10     28.11 o 
   4  -7  15       66.25       75.93      8.62 o 
   5  -7  15      296.31      307.02     17.02 o 
  -6  -6  15      260.27      301.13     24.91 o 
  -5  -6  15      948.53      974.65     44.66 o 
  -4  -6  15     1595.37     1550.33     60.79 o 
  -3  -6  15     1468.81     1473.53     58.47 o 
  -2  -6  15     1535.16     1523.68     44.27 o 
  -1  -6  15     1588.71     1531.76     31.72 o 
   0  -6  15      695.85      667.76     28.09 o 
   1  -6  15      479.43      525.08     15.90 o 
   2  -6  15       75.35       92.96      7.78 o 
   3  -6  15      121.16      125.90      8.53 o 
   4  -6  15       12.50       10.73      6.82 o 
   5  -6  15       11.08       12.06      5.37 o 
   6  -6  15       70.30       64.26      6.81 o 
  -7  -5  15      713.03      770.94     28.04 o 
  -6  -5  15      571.62      608.26     25.75 o 
  -5  -5  15      320.88      326.82     23.75 o 
  -4  -5  15      169.76      207.68     19.23 o 
  -3  -5  15        3.14       23.75     11.23 o 
  -2  -5  15       28.82       28.39      9.34 o 
  -1  -5  15        5.19        0.00      5.03 o 
   0  -5  15      140.97      135.48      8.81 o 
   1  -5  15      854.22      852.25     21.14 o 
   2  -5  15      827.50      890.68     31.49 o 
   3  -5  15     1035.69     1037.84     24.02 o 
   4  -5  15      451.50      488.00     19.68 o 
   5  -5  15      478.39      511.33     18.33 o 
   6  -5  15      500.65      536.29     16.77 o 
  -8  -4  15        3.42        6.32     10.97 o 
  -7  -4  15        0.19        0.00      9.16 o 
  -6  -4  15      139.64      137.89     11.90 o 
  -5  -4  15      323.46      311.64     15.65 o 
  -4  -4  15      498.68      487.89     19.66 o 
  -3  -4  15     1617.36     1683.09     98.81 o 
  -2  -4  15     1345.24     1321.60     53.44 o 
  -1  -4  15     2344.61     2229.99     41.73 o 
   0  -4  15     2062.32     2087.06     52.39 o 
   1  -4  15     2099.99     2259.50     48.79 o 
   2  -4  15      824.60      862.72     21.40 o 
   3  -4  15      878.20      897.35     22.02 o 
   4  -4  15      676.71      687.46     19.14 o 
   5  -4  15      175.01      170.45     10.13 o 
   6  -4  15      278.67      247.99     13.56 o 
  -8  -3  15      865.73      911.79     41.82 o 
  -7  -3  15     1760.27     1710.77     63.89 o 
  -6  -3  15     1925.30     1960.40     70.35 o 
  -5  -3  15     2001.08     2022.83     51.06 o 
  -4  -3  15     1335.28     1349.54     96.68 o 
  -3  -3  15     1146.94     1095.47     77.70 o 
  -2  -3  15     1733.45     1730.60     95.71 o 
  -1  -3  15      758.54      779.52     27.04 o 
   0  -3  15      397.46      433.29     32.62 o 
   1  -3  15       23.73       15.11      5.56 o 
   2  -3  15       21.35       17.79      5.63 o 
   3  -3  15       44.92       46.13      7.36 o 
   4  -3  15      381.87      348.80     15.37 o 
   5  -3  15      341.50      300.33     17.36 o 
   6  -3  15      286.64      312.23     23.10 o 
  -9  -2  15      430.75      441.18     26.59 o 
  -8  -2  15     1063.76     1185.69     48.66 o 
  -7  -2  15     1135.79     1144.64     46.73 o 
  -6  -2  15      469.13      491.91     27.11 o 
  -5  -2  15       28.84       32.40     10.33 o 
  -4  -2  15      628.63      694.21     23.52 o 
  -3  -2  15       18.67       25.18      7.00 o 
  -2  -2  15      146.74      162.73     18.52 o 
  -1  -2  15     2028.15     1985.28     89.84 o 
   0  -2  15     1200.28     1236.41     48.53 o 
   1  -2  15     1109.88     1116.02     40.20 o 
   2  -2  15      867.32      926.37     41.95 o 
   3  -2  15     1303.48     1233.06     50.98 o 
   4  -2  15     1215.41     1148.51     49.56 o 
   5  -2  15     1013.29     1170.33     50.86 o 
   6  -2  15      515.23      514.11     30.85 o 
  -9  -1  15       47.40       61.36     10.20 o 
  -8  -1  15       83.37       76.79     11.55 o 
  -7  -1  15      436.92      451.08     19.09 o 
  -6  -1  15      259.90      247.57     11.79 o 
  -5  -1  15     2108.07     2128.53     44.90 o 
  -4  -1  15     1584.94     1593.23     35.56 o 
  -3  -1  15     2472.12     2496.37     57.21 o 
  -2  -1  15     2544.84     2486.48     50.03 o 
  -1  -1  15     1941.21     1951.89     40.44 o 
   0  -1  15     2218.51     2209.87     45.06 o 
   1  -1  15     1859.75     1878.65     54.73 o 
   2  -1  15      861.19      880.16     29.21 o 
   3  -1  15      529.74      554.51     31.24 o 
   4  -1  15       97.09      121.33     16.65 o 
   5  -1  15        0.75        1.03     10.97 o 
   6  -1  15        0.06        0.00     10.07 o 
  -9   0  15     1034.79      991.72     23.39 o 
  -8   0  15      855.16      824.79     22.95 o 
  -7   0  15     1940.65     1948.98     42.22 o 
  -6   0  15      951.56      974.19     25.02 o 
  -5   0  15     1352.80     1391.86     32.22 o 
  -4   0  15     1880.26     1855.27     40.01 o 
  -3   0  15      970.90      983.87     24.82 o 
  -2   0  15       22.39       22.90      4.90 o 
  -1   0  15      203.74      180.94     10.12 o 
   0   0  15       28.38       34.25      6.17 o 
   1   0  15       51.66       59.08     16.91 o 
   2   0  15       13.95       22.17      7.76 o 
   3   0  15      407.28      404.51     48.15 o 
   4   0  15      563.33      523.40     32.53 o 
   5   0  15      481.73      548.83     34.59 o 
  -9   1  15      244.39      239.32     12.15 o 
  -8   1  15       68.30       87.49      8.15 o 
  -7   1  15       49.70       65.06      7.18 o 
  -6   1  15      115.76      100.38      6.75 o 
  -5   1  15        4.57        9.16      4.08 o 
  -4   1  15      160.86      166.68      8.23 o 
  -3   1  15     1139.48     1186.09     28.54 o 
  -2   1  15     1739.21     1732.78     38.14 o 
  -1   1  15     2506.85     2539.32     52.18 o 
   0   1  15     1103.54     1099.08     33.41 o 
   1   1  15     2199.98     2258.69     80.28 o 
   2   1  15     1622.16     1699.67     65.44 o 
   3   1  15      754.32      762.29     28.20 o 
   4   1  15      370.85      345.03     19.39 o 
   5   1  15      390.50      373.16     29.56 o 
  -9   2  15      363.39      359.96     12.76 o 
  -8   2  15      968.40     1013.52     25.50 o 
  -7   2  15      855.33      954.82     24.03 o 
  -6   2  15     1012.29     1017.60     45.08 o 
  -5   2  15     1663.04     1617.17     35.43 o 
  -4   2  15     2461.48     2432.01     57.89 o 
  -3   2  15     1100.16     1126.83     27.32 o 
  -2   2  15      861.03      869.46     40.98 o 
  -1   2  15     1656.01     1605.44     36.20 o 
   0   2  15     1609.68     1603.08     36.66 o 
   1   2  15      328.82      301.19     34.14 o 
   2   2  15      134.56      128.43     17.17 o 
   3   2  15        4.88        0.00     10.46 o 
   4   2  15       45.64       83.25     18.20 o 
  -9   3  15      705.34      663.00     26.33 o 
  -8   3  15     1016.45     1033.91     42.66 o 
  -7   3  15      886.19      819.83     51.57 o 
  -6   3  15      667.57      642.89     18.61 o 
  -5   3  15      189.97      213.54      9.77 o 
  -4   3  15      221.58      214.47     14.01 o 
  -3   3  15       22.08       15.05      5.08 o 
  -2   3  15      131.16      116.93      8.39 o 
  -1   3  15      659.09      748.95     21.21 o 
   0   3  15      113.47      113.41      8.25 o 
   1   3  15      354.97      345.35     18.17 o 
   2   3  15      322.85      323.33     24.40 o 
   3   3  15      628.26      645.51     35.88 o 
   4   3  15      617.30      687.59     40.14 o 
  -9   4  15       31.28       26.19      8.74 o 
  -8   4  15        3.99        2.92      6.87 o 
  -7   4  15       56.08       34.63      8.62 o 
  -6   4  15       61.45       62.87     16.20 o 
  -5   4  15     1169.55     1139.06     57.05 o 
  -4   4  15      934.66      942.59     22.62 o 
  -3   4  15     1292.17     1321.07     26.65 o 
  -2   4  15      288.95      299.10     10.12 o 
  -1   4  15     1335.93     1291.72     27.62 o 
   0   4  15     2043.73     1988.23     38.83 o 
   1   4  15      945.44     1005.28     33.02 o 
   2   4  15      409.77      388.26     26.98 o 
   3   4  15      337.17      315.85     25.56 o 
  -8   5  15      572.61      526.26     32.01 o 
  -7   5  15     1202.89     1170.93     69.83 o 
  -6   5  15     1153.41     1137.02     60.47 o 
  -5   5  15     1053.02     1068.64     41.69 o 
  -4   5  15      833.16      872.72     30.12 o 
  -3   5  15      482.20      476.13     12.73 o 
  -2   5  15      448.48      409.77     15.52 o 
  -1   5  15      182.96      168.75     13.21 o 
   0   5  15       50.29       41.60      9.71 o 
   1   5  15        0.81        1.85      7.86 o 
   2   5  15       15.65       17.81     11.87 o 
  -8   6  15      305.18      309.11     61.50 o 
  -7   6  15      266.99      272.31     16.29 o 
  -6   6  15      132.76      132.47     11.82 o 
  -5   6  15       17.89       13.20      7.34 o 
  -4   6  15        3.40        1.63      6.95 o 
  -3   6  15        2.26        5.21      6.58 o 
  -2   6  15      138.18      131.00     13.50 o 
  -1   6  15      230.27      224.12     11.28 o 
   0   6  15      271.59      250.01     12.62 o 
  -6   7  15      406.38      395.10     19.42 o 
  -5   7  15      371.51      363.65     33.62 o 
  -4   7  15      471.86      462.48     48.60 o 
  -3   7  15      582.92      568.51     25.04 o 
  -2   7  15      544.80      578.72     25.65 o 
  -1  -9  16        2.78        0.00      5.98 o 
   0  -9  16       85.96       70.00      7.61 o 
   1  -9  16       73.42       69.35      7.47 o 
   2  -9  16      195.25      211.17     19.87 o 
  -3  -8  16      353.16      320.37     25.17 o 
  -2  -8  16      333.79      307.21     16.68 o 
  -1  -8  16      455.52      445.60     15.50 o 
   0  -8  16      113.58      118.85      8.96 o 
   1  -8  16      823.86      866.63     30.35 o 
   2  -8  16      425.84      448.79     23.42 o 
   3  -8  16      449.08      413.58     13.37 o 
   4  -8  16        5.69        0.00      7.72 o 
  -5  -7  16      884.92      909.34     44.14 o 
  -4  -7  16     1153.22     1163.23     51.50 o 
  -3  -7  16      855.65      832.79     41.30 o 
  -2  -7  16      766.95      763.83     28.46 o 
  -1  -7  16      382.14      357.52     13.84 o 
   0  -7  16       49.85       66.13      7.39 o 
   1  -7  16       20.60       21.21      6.11 o 
   2  -7  16       22.56       18.43      5.92 o 
   3  -7  16       78.99       68.75      7.19 o 
   4  -7  16       22.48        9.15      6.13 o 
   5  -7  16       97.82       84.51      9.88 o 
  -6  -6  16      191.20      188.19     21.17 o 
  -5  -6  16       39.22       53.57     14.46 o 
  -4  -6  16        2.74        0.00     11.75 o 
  -3  -6  16       15.44       17.81     11.62 o 
  -2  -6  16       95.85       91.81     11.72 o 
  -1  -6  16       87.28       86.77      8.34 o 
   0  -6  16      377.99      376.99     22.64 o 
   1  -6  16      849.68      879.97     27.37 o 
   2  -6  16     1400.98     1413.77     31.90 o 
   3  -6  16      776.35      792.48     23.53 o 
   4  -6  16      251.43      276.47     11.98 o 
   5  -6  16      305.82      319.74     12.79 o 
  -7  -5  16       75.71       77.01     11.27 o 
  -6  -5  16      165.20      194.67     21.10 o 
  -5  -5  16      809.39      785.55     39.37 o 
  -4  -5  16      944.24      868.16     41.30 o 
  -3  -5  16      604.81      534.50     30.98 o 
  -2  -5  16     1839.18     1786.66     68.02 o 
  -1  -5  16     1621.23     1595.78     37.62 o 
   0  -5  16     1048.76     1119.80     25.83 o 
   1  -5  16      465.35      491.64     16.77 o 
   2  -5  16      844.46      882.17     22.21 o 
   3  -5  16      476.34      494.70     16.14 o 
   4  -5  16      254.03      276.09     24.07 o 
   5  -5  16       59.17       62.94      7.95 o 
  -7  -4  16     1045.46     1105.66     48.27 o 
  -6  -4  16      946.17      994.27     44.14 o 
  -5  -4  16      857.94      894.29     31.88 o 
  -4  -4  16       31.04       32.75      8.10 o 
  -3  -4  16     1198.52     1296.62     74.28 o 
  -2  -4  16      275.42      251.96     21.68 o 
  -1  -4  16       77.47       89.97     14.20 o 
   0  -4  16      211.54      229.31     12.38 o 
   1  -4  16       76.66       95.26      9.13 o 
   2  -4  16      266.58      268.16     11.94 o 
   3  -4  16       82.45       92.15      8.44 o 
   4  -4  16      181.79      183.58     12.06 o 
   5  -4  16      880.04      860.75     25.64 o 
   6  -4  16      213.67      198.31     15.36 o 
  -8  -3  16      201.47      219.94     20.39 o 
  -7  -3  16       19.87       17.43     10.97 o 
  -6  -3  16      136.25      145.98     16.91 o 
  -5  -3  16      437.34      418.72     25.94 o 
  -4  -3  16      143.50      139.82     17.17 o 
  -3  -3  16      373.36      417.68     18.51 o 
  -2  -3  16      722.47      714.78     24.72 o 
  -1  -3  16     1870.56     1885.58     75.06 o 
   0  -3  16     1271.32     1282.88     51.76 o 
   1  -3  16      656.17      730.31     35.50 o 
   2  -3  16     1001.88     1125.03     35.42 o 
   3  -3  16     1084.10     1070.65     34.47 o 
   4  -3  16      703.09      802.08     39.11 o 
   5  -3  16      402.36      484.29     29.43 o 
   6  -3  16      192.03      180.19     19.23 o 
  -8  -2  16      567.24      593.10     31.75 o 
  -7  -2  16      375.31      388.00     24.91 o 
  -6  -2  16     1541.97     1583.89     59.63 o 
  -5  -2  16     1844.64     1838.68     66.73 o 
  -4  -2  16     2102.00     2241.65     78.22 o 
  -3  -2  16     1556.72     1480.62     50.98 o 
  -2  -2  16     2880.92     2825.20    154.96 o 
  -1  -2  16      737.05      759.48     31.04 o 
   0  -2  16      707.32      765.83     21.34 o 
   1  -2  16      419.89      389.20     15.02 o 
   2  -2  16      136.26      109.07     15.49 o 
   3  -2  16       64.50       47.24     12.52 o 
   4  -2  16       14.56        6.58     10.20 o 
   5  -2  16      105.43      139.53     18.85 o 
  -9  -1  16      736.78      765.68     36.01 o 
  -8  -1  16      733.03      768.13     26.98 o 
  -7  -1  16     1164.33     1270.85     37.56 o 
  -6  -1  16      844.48      897.29     29.39 o 
  -5  -1  16      226.72      245.47     14.97 o 
  -4  -1  16      322.76      273.07     21.17 o 
  -3  -1  16        5.50        7.12      6.25 o 
  -2  -1  16       28.14       27.03      7.66 o 
  -1  -1  16      322.62      316.10     16.00 o 
   0  -1  16      172.31      223.29     18.52 o 
   1  -1  16      231.58      227.68     14.71 o 
   2  -1  16      498.86      545.56     22.76 o 
   3  -1  16      638.72      618.14     34.33 o 
   4  -1  16      831.62      820.27     41.69 o 
   5  -1  16      585.65      580.07     34.98 o 
  -9   0  16       16.00       18.32      7.11 o 
  -8   0  16        1.58        0.00      5.92 o 
  -7   0  16       90.99      102.61     12.20 o 
  -6   0  16       17.59       11.35      5.68 o 
  -5   0  16      506.90      476.68     16.36 o 
  -4   0  16     1446.63     1414.59     35.91 o 
  -3   0  16     2482.60     2458.23     43.48 o 
  -2   0  16     1761.28     1856.05     39.59 o 
  -1   0  16     1444.93     1505.71     42.07 o 
   0   0  16     2152.54     2229.91     79.38 o 
   1   0  16     1110.51     1118.62     50.47 o 
   2   0  16      426.67      430.83     20.26 o 
   3   0  16      517.96      575.66     24.31 o 
   4   0  16      176.81      170.25     20.78 o 
   5   0  16       99.09      131.14     19.62 o 
  -9   1  16      659.99      676.87     20.56 o 
  -8   1  16      964.60      982.22     42.03 o 
  -7   1  16     1509.57     1483.28     29.03 o 
  -6   1  16     1455.22     1413.09     27.93 o 
  -5   1  16     1831.53     1800.84     43.55 o 
  -4   1  16     2965.90     2851.91     76.67 o 
  -3   1  16     1281.35     1370.65     32.41 o 
  -2   1  16      365.64      348.61     15.02 o 
  -1   1  16      409.33      412.43     20.07 o 
   0   1  16     1116.39     1121.21     34.53 o 
   1   1  16       78.61       71.12     13.81 o 
   2   1  16      201.46      224.85     21.30 o 
   3   1  16      232.80      255.57     23.88 o 
   4   1  16      313.83      297.26     23.56 o 
  -9   2  16      233.19      247.94     20.08 o 
  -8   2  16      590.03      628.33     19.26 o 
  -7   2  16      515.68      544.90     17.17 o 
  -6   2  16        2.28        9.96      5.34 o 
  -5   2  16      307.97      280.30     13.89 o 
  -4   2  16       10.23       17.08      5.48 o 
  -3   2  16        3.36        0.00      5.96 o 
  -2   2  16     1116.29     1158.30     28.67 o 
  -1   2  16       25.64       13.64      5.92 o 
   0   2  16     2028.48     1993.51     52.87 o 
   1   2  16      322.76      341.15     24.78 o 
   2   2  16     1112.74     1173.68     51.37 o 
   3   2  16      332.62      376.38     28.40 o 
   4   2  16     1018.94     1051.84     51.37 o 
  -9   3  16       34.84       22.76      8.91 o 
  -8   3  16       95.45       98.51     11.96 o 
  -7   3  16      484.56      466.89     50.40 o 
  -6   3  16      457.05      492.75     17.91 o 
  -5   3  16     1208.10     1155.69     27.35 o 
  -4   3  16      782.01      779.82     21.09 o 
  -3   3  16     1175.77     1180.69     28.48 o 
  -2   3  16      565.15      538.16     17.62 o 
  -1   3  16     1065.52     1066.94     27.50 o 
   0   3  16     1963.95     1996.98     80.35 o 
   1   3  16      776.92      744.51     36.66 o 
   2   3  16      132.17      165.60     19.10 o 
   3   3  16       96.72       91.77     18.07 o 
  -8   4  16      954.71      923.96     32.54 o 
  -7   4  16     1470.67     1371.12     43.89 o 
  -6   4  16      419.09      427.51     35.56 o 
  -5   4  16      326.27      357.66     18.57 o 
  -4   4  16      304.28      306.57     16.36 o 
  -3   4  16      235.90      232.54     13.71 o 
  -2   4  16       20.20       16.61      5.35 o 
  -1   4  16        2.46        0.00      4.51 o 
   0   4  16       62.26       62.24      8.62 o 
   1   4  16      130.01      122.77     12.96 o 
   2   4  16      153.96      159.41     19.36 o 
  -8   5  16      105.07       71.81     11.04 o 
  -7   5  16       32.58       35.08      8.95 o 
  -6   5  16        0.53        2.54      7.15 o 
  -5   5  16       73.47       56.56      9.77 o 
  -4   5  16      192.39      182.78     13.99 o 
  -3   5  16      254.28      265.98     10.79 o 
  -2   5  16      486.56      447.22     14.13 o 
  -1   5  16      571.36      586.22     20.85 o 
   0   5  16      592.16      624.57     23.80 o 
   1   5  16      508.84      471.99     78.67 o 
  -7   6  16      467.61      495.72     22.85 o 
  -6   6  16      334.04      332.06     18.18 o 
  -5   6  16      638.93      626.19     25.37 o 
  -4   6  16      843.03      891.55     33.75 o 
  -3   6  16      672.65      679.32     31.24 o 
  -2   6  16      457.22      428.98     22.18 o 
  -1   6  16      269.88      259.21     21.91 o 
  -2  -8  17       78.76       74.89     11.73 o 
  -1  -8  17       59.12       61.21      9.02 o 
   0  -8  17        0.12        4.49      5.92 o 
   1  -8  17       33.68       36.78      6.80 o 
   2  -8  17       34.19       41.30      6.59 o 
   3  -8  17      118.11      101.96      7.51 o 
  -4  -7  17       54.42       26.33     14.84 o 
  -3  -7  17      161.90      146.89     19.62 o 
  -2  -7  17      244.77      246.66     21.56 o 
  -1  -7  17      305.15      311.97     17.07 o 
   0  -7  17      496.50      533.24     18.91 o 
   1  -7  17      709.05      722.14     19.93 o 
   2  -7  17      464.83      451.56     24.46 o 
   3  -7  17      398.33      372.72     17.38 o 
   4  -7  17       83.79      111.10      9.09 o 
  -5  -6  17      611.89      640.99     37.04 o 
  -4  -6  17      642.50      692.75     37.43 o 
  -3  -6  17     1189.60     1143.87     50.73 o 
  -2  -6  17      544.36      449.96     28.53 o 
  -1  -6  17      584.36      565.06     23.96 o 
   0  -6  17      452.44      473.34     26.69 o 
   1  -6  17      385.54      400.72     17.42 o 
   2  -6  17      116.24      157.27     10.41 o 
   3  -6  17       47.51       73.15      8.09 o 
   4  -6  17       16.43       25.75      6.60 o 
  -6  -5  17      395.06      410.21     36.98 o 
  -5  -5  17      132.95      161.22     19.49 o 
  -4  -5  17      161.33      157.86     19.62 o 
  -3  -5  17       36.50        4.39     11.49 o 
  -2  -5  17        8.41        5.94     10.46 o 
  -1  -5  17       84.27       77.96     14.07 o 
   0  -5  17      220.10      207.64     12.40 o 
   1  -5  17      314.55      294.14     14.34 o 
   2  -5  17      201.49      192.90     12.28 o 
   3  -5  17      185.17      194.90     18.74 o 
   4  -5  17      387.79      401.60     18.30 o 
   5  -5  17      411.85      447.79     18.55 o 
  -7  -4  17       23.99       32.14     12.26 o 
  -6  -4  17       81.88       74.61     14.71 o 
  -5  -4  17      989.80     1067.10     33.67 o 
  -4  -4  17      294.58      302.79     32.33 o 
  -3  -4  17      833.20      830.25     47.44 o 
  -2  -4  17     1222.77     1147.35     49.82 o 
  -1  -4  17     1380.46     1366.91     55.37 o 
   0  -4  17      580.52      579.42     31.24 o 
   1  -4  17      641.62      658.04     25.32 o 
   2  -4  17      734.59      764.91     28.20 o 
   3  -4  17      478.45      465.21     22.98 o 
   4  -4  17      377.74      378.63     19.91 o 
   5  -4  17        8.33        3.87     10.33 o 
  -7  -3  17      861.10      888.43     41.56 o 
  -6  -3  17     1011.32     1052.09     45.95 o 
  -5  -3  17     1129.11     1100.50     46.98 o 
  -4  -3  17     1869.30     1888.47     49.96 o 
  -3  -3  17      979.23     1035.42     32.38 o 
  -2  -3  17     1130.74     1149.77     70.93 o 
  -1  -3  17      102.21      104.07     10.95 o 
   0  -3  17       38.50       38.34     11.87 o 
   1  -3  17       36.11       33.30     12.13 o 
   2  -3  17        0.47       10.84     10.20 o 
   3  -3  17        5.37       15.23     10.33 o 
   4  -3  17       98.15       75.77     15.10 o 
   5  -3  17      368.84      400.39     28.14 o 
  -8  -2  17      676.87      688.49     34.85 o 
  -7  -2  17      278.31      250.28     20.91 o 
  -6  -2  17     1028.58      999.43     43.63 o 
  -5  -2  17       28.86       14.84      9.81 o 
  -4  -2  17        6.99        3.23      9.16 o 
  -3  -2  17       98.40       86.56     15.88 o 
  -2  -2  17      116.85      132.23     11.95 o 
  -1  -2  17      636.60      617.26     23.50 o 
   0  -2  17      684.78      720.92     21.04 o 
   1  -2  17      635.43      627.18     33.82 o 
   2  -2  17     1023.17      969.74     45.05 o 
   3  -2  17     1011.98     1023.96     47.11 o 
   4  -2  17      595.46      584.84     33.95 o 
   5  -2  17      313.64      357.93     27.62 o 
  -8  -1  17       52.92       57.18     13.04 o 
  -7  -1  17      321.52      315.65     21.88 o 
  -6  -1  17       66.76       51.30      9.22 o 
  -5  -1  17      573.25      595.66     23.13 o 
  -4  -1  17     1367.38     1406.39     83.19 o 
  -3  -1  17     1344.14     1383.82     54.73 o 
  -2  -1  17     1264.33     1277.99     36.60 o 
  -1  -1  17      759.63      741.79     21.14 o 
   0  -1  17      822.09      850.56     45.89 o 
   1  -1  17      653.02      686.32     44.72 o 
   2  -1  17      602.29      618.18     24.73 o 
   3  -1  17       28.76       27.36     13.04 o 
   4  -1  17       45.20       26.98     13.55 o 
  -8   0  17      737.64      751.99     27.07 o 
  -7   0  17     1441.91     1493.02     35.70 o 
  -6   0  17     1122.65     1237.35     30.94 o 
  -5   0  17      712.11      697.99     45.17 o 
  -4   0  17      342.74      330.98     11.87 o 
  -3   0  17      121.89      123.55      8.97 o 
  -2   0  17       99.27       77.62      9.78 o 
  -1   0  17      209.23      185.87     18.20 o 
   0   0  17       12.97       22.46     10.33 o 
   1   0  17      231.47      214.51     29.43 o 
   2   0  17      337.53      306.83     17.61 o 
   3   0  17      470.45      465.98     22.54 o 
   4   0  17      422.83      404.14     30.20 o 
  -9   1  17      156.75      181.28      9.25 o 
  -8   1  17      110.67      113.17      7.95 o 
  -7   1  17       56.14       57.86      6.57 o 
  -6   1  17        0.49        2.32      8.33 o 
  -5   1  17       97.70      104.81      9.02 o 
  -4   1  17      371.63      378.33     14.94 o 
  -3   1  17      438.89      416.74     15.69 o 
  -2   1  17      703.99      709.02     21.26 o 
  -1   1  17      879.31      902.46     64.73 o 
   0   1  17     1765.31     1705.09     65.05 o 
   1   1  17      276.21      321.01     24.52 o 
   2   1  17      752.31      692.75     37.95 o 
   3   1  17      473.77      534.63     34.46 o 
  -8   2  17      551.75      597.26     33.38 o 
  -7   2  17      724.60      745.79     40.03 o 
  -6   2  17      706.24      672.68     20.00 o 
  -5   2  17      537.63      547.53     17.70 o 
  -4   2  17     1441.25     1452.12     33.99 o 
  -3   2  17      815.05      837.94     23.13 o 
  -2   2  17      827.99      902.07     30.28 o 
  -1   2  17      521.00      552.01     25.88 o 
   0   2  17     1441.61     1428.22     56.79 o 
   1   2  17      190.46      146.63     18.20 o 
   2   2  17        1.10        0.00      9.94 o 
   3   2  17        1.72        0.00     12.91 o 
  -8   3  17      869.33      846.39     57.37 o 
  -7   3  17      470.16      469.74     41.88 o 
  -6   3  17      193.50      185.18     10.75 o 
  -5   3  17        5.03        1.26      4.87 o 
  -4   3  17       59.17       48.41      6.81 o 
  -3   3  17        7.11       12.42      8.06 o 
  -2   3  17       25.63       31.46      9.54 o 
  -1   3  17      179.79      176.48     12.34 o 
   0   3  17      420.81      377.66     19.39 o 
   1   3  17      191.41      203.94     19.88 o 
   2   3  17      233.59      202.91     21.30 o 
  -8   4  17        2.46       14.47      8.46 o 
  -7   4  17       56.59       38.42      9.81 o 
  -6   4  17      167.21      181.93     14.60 o 
  -5   4  17      382.25      376.97     12.00 o 
  -4   4  17      680.02      749.25     20.34 o 
  -3   4  17      828.33      852.40     22.87 o 
  -2   4  17      991.74      994.22     26.14 o 
  -1   4  17      748.88      714.41     29.43 o 
   0   4  17      732.38      729.99     27.22 o 
   1   4  17      521.96      510.36     30.59 o 
  -7   5  17      414.08      398.31     22.01 o 
  -6   5  17      608.83      637.80     26.60 o 
  -5   5  17      758.82      771.84     60.67 o 
  -4   5  17      594.02      611.10     30.01 o 
  -3   5  17      620.72      635.80     20.94 o 
  -2   5  17      193.67      197.85     12.80 o 
  -1   5  17       93.41       90.77      8.33 o 
  -5   6  17       63.34       58.19     10.65 o 
  -4   6  17        3.63       12.78      8.59 o 
  -3   6  17       24.45       16.24      7.59 o 
   0  -8  18      208.85      212.08     21.33 o 
  -3  -7  18      283.82      279.71     25.04 o 
  -2  -7  18      272.98      242.15     21.68 o 
  -1  -7  18      411.23      413.69     26.72 o 
   0  -7  18       30.69       20.70      7.60 o 
   1  -7  18        4.68       13.10      7.68 o 
   2  -7  18        0.75        7.20      6.13 o 
   3  -7  18        0.84        4.50      6.07 o 
  -4  -6  18        2.32        0.00     11.49 o 
  -3  -6  18        7.39        3.36     12.00 o 
  -2  -6  18        3.47        1.68     10.97 o 
  -1  -6  18      283.11      288.74     22.46 o 
   0  -6  18      274.51      274.82     16.90 o 
   1  -6  18      248.05      268.09     16.40 o 
   2  -6  18      276.38      277.19     14.34 o 
   3  -6  18      461.09      449.79     18.07 o 
  -5  -5  18      240.61      227.56     23.10 o 
  -4  -5  18     1110.99     1025.38     48.53 o 
  -3  -5  18      285.57      184.19     21.17 o 
  -2  -5  18      516.18      521.08     31.37 o 
  -1  -5  18      482.20      485.07     29.17 o 
   0  -5  18      675.18      642.28     33.43 o 
   1  -5  18      346.31      353.92     24.78 o 
   2  -5  18      392.27      416.72     56.86 o 
   3  -5  18      242.50      232.73     16.16 o 
   4  -5  18       23.47       14.17     17.55 o 
  -6  -4  18      232.13      266.67     23.23 o 
  -5  -4  18     1523.15     1601.33     45.48 o 
  -4  -4  18      183.64      204.66     23.81 o 
  -3  -4  18      533.59      551.54     33.56 o 
  -2  -4  18       25.28        8.39     11.36 o 
  -1  -4  18       35.74       27.88     11.87 o 
   0  -4  18      104.02       81.58     14.33 o 
   1  -4  18       30.35       33.04     12.78 o 
   2  -4  18       20.39        9.16     10.46 o 
   3  -4  18      127.83      128.69     16.91 o 
   4  -4  18      114.01      106.49     16.52 o 
  -7  -3  18       14.83       18.07     11.87 o 
  -6  -3  18       45.77       25.82     12.26 o 
  -5  -3  18       86.07       97.71     15.62 o 
  -4  -3  18      354.75      366.35     34.85 o 
  -3  -3  18      233.79      202.22     25.82 o 
  -2  -3  18      371.29      341.04     17.80 o 
  -1  -3  18      523.16      489.47     21.44 o 
   0  -3  18     1078.22     1078.04     47.11 o 
   1  -3  18      795.18      764.39     38.21 o 
   2  -3  18      673.50      732.89     37.95 o 
   3  -3  18      394.40      399.10     26.98 o 
   4  -3  18      288.69      299.58     24.65 o 
  -7  -2  18      270.20      285.77     22.59 o 
  -6  -2  18      371.45      468.29     28.91 o 
  -5  -2  18      649.91      700.62     35.75 o 
  -4  -2  18     1502.81     1579.50     61.44 o 
  -3  -2  18      849.73      832.02     39.88 o 
  -2  -2  18      746.64      735.33     44.72 o 
  -1  -2  18      400.05      373.50     18.64 o 
   0  -2  18      419.28      437.08     26.34 o 
   1  -2  18      310.79      287.19     23.10 o 
   2  -2  18       22.65       40.40     13.55 o 
   3  -2  18       13.14       28.01     12.91 o 
   4  -2  18        3.54        1.68     11.23 o 
  -8  -1  18      430.01      482.23     28.53 o 
  -7  -1  18      624.55      584.45     31.88 o 
  -6  -1  18      569.26      564.83     30.98 o 
  -5  -1  18       34.25       40.14     12.00 o 
  -4  -1  18       12.03        0.00      8.26 o 
  -3  -1  18       13.37        0.00      8.26 o 
  -2  -1  18        2.79        0.00      7.49 o 
  -1  -1  18        6.77        5.75     12.00 o 
   0  -1  18      136.12      136.83     12.60 o 
   1  -1  18      452.56      475.32     24.01 o 
   2  -1  18     1019.45     1101.83     53.95 o 
   3  -1  18      405.72      415.88     29.56 o 
   4  -1  18      233.83      270.93     25.69 o 
  -8   0  18        0.28        7.42      8.16 o 
  -7   0  18        9.50       21.20      8.37 o 
  -6   0  18      252.10      261.06     19.30 o 
  -5   0  18      549.63      531.34     17.51 o 
  -4   0  18      449.84      436.15     15.88 o 
  -3   0  18     1276.96     1322.26     42.80 o 
  -2   0  18      709.24      761.93     37.17 o 
  -1   0  18      807.90      825.70     39.76 o 
   0   0  18      408.57      506.88     30.59 o 
   1   0  18     1500.59     1547.87     63.25 o 
   2   0  18       64.76       69.10     11.52 o 
   3   0  18      414.56      447.46     22.68 o 
  -8   1  18      675.14      713.94     19.06 o 
  -7   1  18      881.82      922.63     21.63 o 
  -6   1  18     1184.78     1174.98     29.97 o 
  -5   1  18      432.09      442.39     20.01 o 
  -4   1  18     1045.98     1105.52     28.69 o 
  -3   1  18     1042.61     1020.96     48.11 o 
  -2   1  18     1094.89     1110.63     46.85 o 
  -1   1  18      113.25       85.71     15.23 o 
   0   1  18      146.71      187.80     19.36 o 
   1   1  18       39.57       59.37     14.84 o 
   2   1  18       80.04       63.76     16.01 o 
   3   1  18       77.52       63.63     17.30 o 
  -8   2  18      205.02      221.94     12.46 o 
  -7   2  18      362.99      329.55     14.11 o 
  -6   2  18        3.89        0.00      5.32 o 
  -5   2  18       26.12       20.79      6.51 o 
  -4   2  18        5.86       15.69      5.88 o 
  -3   2  18       15.37        9.39      5.85 o 
  -2   2  18      462.02      477.54     17.51 o 
  -1   2  18      147.32      141.65     19.55 o 
   0   2  18      442.92      457.96     28.40 o 
   1   2  18      237.29      263.83     22.85 o 
   2   2  18      385.52      466.87     32.40 o 
  -7   3  18      276.39      279.24     11.31 o 
  -6   3  18      296.43      314.76     12.84 o 
  -5   3  18      343.21      358.06     14.05 o 
  -4   3  18      890.40      894.00     24.08 o 
  -3   3  18     1074.80     1099.08     41.47 o 
  -2   3  18     1065.39     1089.75     28.69 o 
  -1   3  18      284.46      284.07     16.74 o 
   0   3  18      330.59      361.15     25.69 o 
   1   3  18      354.84      391.49     26.98 o 
  -7   4  18      373.53      343.92     19.90 o 
  -6   4  18      342.60      338.94     19.43 o 
  -5   4  18      199.39      198.87     10.50 o 
  -4   4  18      478.04      513.28     16.72 o 
  -3   4  18      136.04      135.51      9.72 o 
  -2   4  18        7.88       12.59      6.61 o 
  -1   4  18        9.34        0.00     14.20 o 
   0   4  18       15.34        2.32     10.58 o 
  -5   5  18        5.59        9.70      8.01 o 
  -4   5  18      140.98      132.74     19.36 o 
  -3   5  18      171.29      170.67      9.61 o 
  -2   5  18      208.71      197.72     11.31 o 
  -1  -7  19      256.14      256.21     21.56 o 
   0  -7  19      275.23      258.28     21.43 o 
   1  -7  19      215.61      200.50     15.19 o 
  -3  -6  19      183.02      140.56     20.39 o 
  -2  -6  19      639.50      631.57     35.75 o 
  -1  -6  19      248.06      208.97     20.01 o 
   0  -6  19      303.23      268.74     22.33 o 
   1  -6  19      141.01      126.49     16.39 o 
   2  -6  19      174.59      178.92     14.48 o 
  -5  -5  19      329.15      379.61     29.95 o 
  -4  -5  19      126.20      123.53     19.75 o 
  -3  -5  19       19.83       27.36     13.55 o 
  -2  -5  19       25.92       12.65     11.10 o 
  -1  -5  19        6.62        0.00     10.20 o 
   0  -5  19       53.96       59.50     13.81 o 
   1  -5  19        6.79        0.00      9.16 o 
   2  -5  19      150.28      134.11     17.43 o 
   3  -5  19      235.35      205.36     20.01 o 
  -6  -4  19       32.22       31.11     13.17 o 
  -5  -4  19      140.19      179.51     22.98 o 
  -4  -4  19      915.00      865.44     30.69 o 
  -3  -4  19      210.33      242.92     24.01 o 
  -2  -4  19      573.52      472.67     30.33 o 
  -1  -4  19      594.87      612.46     34.33 o 
   0  -4  19      880.13      928.70     43.76 o 
   1  -4  19      438.46      442.86     28.14 o 
   2  -4  19      350.84      372.12     26.20 o 
   3  -4  19      173.22      202.65     20.52 o 
  -6  -3  19      616.54      671.84     36.14 o 
  -5  -3  19      492.96      555.80     32.66 o 
  -4  -3  19     1187.52     1163.36     51.11 o 
  -3  -3  19      562.64      586.26     80.41 o 
  -2  -3  19      396.47      381.35     19.39 o 
  -1  -3  19      307.80      315.46     24.14 o 
   0  -3  19       95.39      126.24     17.68 o 
   1  -3  19       75.07       84.16     15.75 o 
   2  -3  19        3.39        0.00     10.20 o 
   3  -3  19       27.03       29.95     12.52 o 
  -7  -2  19      190.39      188.71     19.88 o 
  -6  -2  19      282.76      251.44     22.33 o 
  -5  -2  19        3.38        1.42      9.68 o 
  -4  -2  19       22.90       28.78     12.39 o 
  -3  -2  19        7.05        0.26      9.68 o 
  -2  -2  19        8.50        8.22      7.21 o 
  -1  -2  19      164.51      168.57     15.27 o 
   0  -2  19      797.67      836.07     24.21 o 
   1  -2  19      903.70      918.37     44.14 o 
   2  -2  19      354.07      352.12     26.85 o 
   3  -2  19      244.93      262.02     23.62 o 
  -7  -1  19      140.66      101.32     15.88 o 
  -6  -1  19      263.17      250.15     21.43 o 
  -5  -1  19      315.19      315.33     23.62 o 
  -4  -1  19      545.23      580.84     31.75 o 
  -3  -1  19      444.46      459.24     20.17 o 
  -2  -1  19      577.81      592.67     35.82 o 
  -1  -1  19      610.26      632.21     35.24 o 
   0  -1  19      796.72      851.86     30.16 o 
   1  -1  19      231.27      222.13     27.43 o 
   2  -1  19      176.06      173.99     21.04 o 
   3  -1  19      168.25      167.80     21.17 o 
  -7   0  19      807.85      797.57     28.77 o 
  -6   0  19      489.29      491.23     17.47 o 
  -5   0  19      227.61      202.47     11.68 o 
  -4   0  19      423.04      399.76     36.59 o 
  -3   0  19      505.63      501.59     29.17 o 
  -2   0  19      132.44      106.23     16.13 o 
  -1   0  19        0.55        0.00     10.07 o 
   0   0  19        7.67       14.46     11.87 o 
   1   0  19       50.42       95.26     17.81 o 
   2   0  19      176.75      174.38     21.94 o 
  -7   1  19       27.38       28.90      7.48 o 
  -6   1  19       46.38       20.41      7.13 o 
  -5   1  19       82.96       68.63      8.77 o 
  -4   1  19      248.25      229.28     14.98 o 
  -3   1  19       55.69       63.14     10.25 o 
  -2   1  19      516.72      554.64     31.37 o 
  -1   1  19       82.61      101.97     16.13 o 
   0   1  19      679.19      713.79     37.43 o 
   1   1  19      301.69      353.80     27.23 o 
   2   1  19      305.48      282.80     25.94 o 
  -7   2  19      335.51      333.96     15.53 o 
  -6   2  19      445.26      391.73     21.20 o 
  -5   2  19      232.02      230.45     12.44 o 
  -4   2  19     1130.73     1168.81     30.07 o 
  -3   2  19      973.68     1064.47     64.09 o 
  -2   2  19      771.33      856.59     29.95 o 
  -1   2  19       24.72       10.71     11.36 o 
   0   2  19       88.31       66.86     14.71 o 
   1   2  19      205.17      181.87     21.17 o 
  -6   3  19      125.43      128.05      9.10 o 
  -5   3  19       80.64       89.91      8.47 o 
  -4   3  19       28.98       31.58      7.13 o 
  -3   3  19        7.99       16.63      6.89 o 
  -2   3  19       30.39       22.94      8.90 o 
  -1   3  19       90.81       85.32     14.97 o 
   0   3  19      132.91      112.94     17.43 o 
  -5   4  19      129.83      144.69      8.47 o 
  -4   4  19      424.57      458.34     16.14 o 
  -3   4  19      568.09      559.40     18.81 o 
  -2   4  19      300.93      287.58     14.21 o 
  -2  -6  20        0.70       17.81     12.52 o 
  -1  -6  20      112.25      105.33     16.91 o 
   0  -6  20       79.36       84.54     15.75 o 
  -4  -5  20      580.15      496.94     34.46 o 
  -3  -5  20      378.48      378.19     29.30 o 
  -2  -5  20      357.29      342.82     26.20 o 
  -1  -5  20      391.31      355.09     25.94 o 
   0  -5  20      476.76      461.70     30.33 o 
   1  -5  20      319.98      307.97     24.27 o 
  -5  -4  20      591.06      686.94     38.34 o 
  -4  -4  20      347.41      338.82     19.70 o 
  -3  -4  20      282.55      295.71     26.33 o 
  -2  -4  20       54.61       46.60     14.46 o 
  -1  -4  20      194.50      181.61     19.75 o 
   0  -4  20        5.08        0.00     10.71 o 
   1  -4  20        1.58        0.00     10.58 o 
   2  -4  20       21.68        6.45     12.00 o 
  -5  -3  20        0.21        0.00     10.58 o 
  -4  -3  20      216.33      201.62     21.30 o 
  -3  -3  20      110.68       90.82     12.23 o 
  -2  -3  20      272.49      226.39     16.01 o 
  -1  -3  20      349.11      302.68     24.78 o 
   0  -3  20      568.85      579.29     34.08 o 
   1  -3  20      438.40      544.44     32.66 o 
   2  -3  20      326.27      341.28     26.85 o 
  -6  -2  20      519.47      566.77     33.30 o 
  -5  -2  20      280.28      274.29     23.36 o 
  -4  -2  20      401.96      393.68     27.62 o 
  -3  -2  20      494.13      449.05     29.69 o 
  -2  -2  20      713.65      705.10     48.60 o 
  -1  -2  20      383.41      421.75     16.95 o 
   0  -2  20      242.10      285.45     17.57 o 
   1  -2  20      165.13      170.77     20.26 o 
   2  -2  20       55.49       67.89     15.49 o 
  -6  -1  20      328.76      305.01     24.27 o 
  -5  -1  20      123.96      124.69     16.65 o 
  -4  -1  20       28.61       30.31     12.33 o 
  -3  -1  20      220.12      220.41     15.07 o 
  -2  -1  20       11.34        0.00     10.58 o 
  -1  -1  20       75.45       56.02     14.84 o 
   0  -1  20      280.66      265.77     24.65 o 
   1  -1  20       59.37       73.75     11.87 o 
   2  -1  20      183.49      161.34     21.04 o 
  -6   0  20       91.73       78.25     10.65 o 
  -5   0  20      663.69      655.08     31.04 o 
  -4   0  20       95.85      101.84     16.01 o 
  -3   0  20      348.12      376.90     26.33 o 
  -2   0  20      201.01      256.60     22.46 o 
  -1   0  20      854.74      867.65     42.47 o 
   0   0  20       62.24       58.73     15.75 o 
   1   0  20      839.37      875.39     44.66 o 
  -6   1  20      571.82      597.68     24.39 o 
  -5   1  20      537.77      548.23     25.36 o 
  -4   1  20      864.97      849.20     29.66 o 
  -3   1  20      701.22      709.27     35.88 o 
  -2   1  20      251.44      236.72     21.56 o 
  -1   1  20        2.87       13.29     12.26 o 
   0   1  20        1.66       16.13     12.91 o 
  -6   2  20       86.26       79.39      8.92 o 
  -5   2  20        1.70        7.35      6.55 o 
  -4   2  20        0.41        6.72      8.10 o 
  -3   2  20        0.67        0.00      7.72 o 
  -2   2  20      110.43      107.39     16.01 o 
  -1   2  20      177.59      142.89     17.94 o 
  -5   3  20      309.89      319.22     14.30 o 
  -4   3  20      441.22      425.25     16.65 o 
  -3   3  20      507.86      531.01     22.92 o 
  -2   3  20      316.83      371.94     34.59 o 
  -3  -4  21      361.60      321.14     27.49 o 
  -2  -4  21      369.20      363.99     27.75 o 
  -1  -4  21      274.54      326.82     25.82 o 
   0  -4  21      439.49      442.08     29.69 o 
  -4  -3  21      381.90      438.86     30.72 o 
  -3  -3  21      522.51      522.11     34.08 o 
  -2  -3  21      342.47      313.18     18.75 o 
  -1  -3  21      282.42      274.67     24.14 o 
   0  -3  21       43.40       33.69     13.42 o 
  -5  -2  21       37.43       11.62     11.62 o 
  -4  -2  21        1.38        0.00     10.97 o 
  -3  -2  21        4.24        0.20     15.04 o 
  -2  -2  21      105.19      128.34     13.55 o 
  -1  -2  21      166.42      141.21     13.20 o 
   0  -2  21      203.49      195.92     15.94 o 
  -5  -1  21      257.07      267.49     56.34 o 
  -4  -1  21      200.09      205.04     14.96 o 
  -3  -1  21      376.81      434.08     20.90 o 
  -2  -1  21      353.86      354.31     27.23 o 
  -1  -1  21      521.92      561.87     35.11 o 
   0  -1  21      259.84      278.42     25.43 o 
  -5   0  21      276.50      226.27     21.43 o 
  -4   0  21      160.83      167.15     19.75 o 
  -3   0  21      326.45      385.68     27.88 o 
  -2   0  21       29.17       27.62     13.04 o 
  -1   0  21        8.20        6.32     12.00 o 
   0   0  21       31.69       46.47     16.13 o 
  -5   1  21       11.78       17.55     11.87 o 
  -4   1  21      118.00      126.75     17.17 o 
  -3   1  21       88.93      123.53     17.55 o 
  -2   1  21      203.22      206.13     21.56 o 
                                                 
